# Supplementary material for: Classroom settings for visually impaired schoolchildren: A scoping review
Source: PLoS One. 2025 Feb 20;20(2):e0318871. doi: 10.1371/journal.pone.0318871 (PMC11841866; doi:10.1371/journal.pone.0318871)
Supplement: S3 File — (XLSX) [file pone.0318871.s003.xlsx]

## Sheet: articles
ID	Title	Year	Month	Journal	ISSN	Volume	Issue	Pages	Authors	url	Language	Publisher	Abstract	Reason/Notes	DOI	Keywords
rayyan-1090645688	Evaluation of the first 3 years of the Fast Track prevention trial with children at high risk for adolescent conduct problems	2002	2	J Abnorm Child Psychol	0091-0627 (Print) 0091-0627	30	1	19-35			eng		Fast Track is a conduct-problem prevention trial that derives its intervention from longitudinal research on how serious and chronic adolescent problem behaviors develop. Over 9,000 kindergarten children at 4 sites in 3 cohorts were screened, and 891 were identified as high risk and then randomly assigned to intervention or control groups. Beginning in Grade 1, high-risk children and their parent…	RAYYAN-INCLUSION: {"aresya"=>"Excluded"}	10.1023/a:1014274914287	Adolescent;*Adolescent Behavior;Behavior Therapy;Child;Cognition;Conduct Disorder/*prevention & control;Female;Humans;Longitudinal Studies;Male;Parenting;Risk Factors;Schools;Treatment Outcome
rayyan-1090645689	Practice parameter for the use of stimulant medications in the treatment of children, adolescents, and adults	2002		Journal of the American Academy of Child and Adolescent Psychiatry		41	2	26S-49S		https://www.scopus.com/inward/record.uri?eid=2-s2.0-0036483615&partnerID=40&md5=b8febdb24453d1ef0ef66990742d245e				RAYYAN-INCLUSION: {"aresya"=>"Excluded"}
rayyan-1090645691	Research Opportunities in the Area of Older Adults With Low Vision	2014	1	AMERICAN JOURNAL OF OCCUPATIONAL THERAPY	0272-9490 1943-7676	68	1	109-110						RAYYAN-INCLUSION: {"aresya"=>"Excluded"}	10.5014/ajot.2014.681002
rayyan-1090645692	Chinese rehabilitation guidelines for cerebral palsy (2022) part 4: Rehabilitation treatment(II)	2022		Chinese Journal of Applied Clinical Pediatrics		37	17	1281-1309		https://www.scopus.com/inward/record.uri?eid=2-s2.0-85143204567&doi=10.3760%2fcma.j.cn101070-20220718-00875&partnerID=40&md5=8ea7d59c4a99b66740ff2577ac46998f				RAYYAN-INCLUSION: {"aresya"=>"Excluded"}	10.3760/cma.j.cn101070-20220718-00875
rayyan-1090645693	Chinese rehabilitation guidelines for cerebral palsy (2022) part 3: evaluation of children with cerebral palsy under ICF-CY framework	2022		Chinese Journal of Applied Clinical Pediatrics		37	15	1121-1141		https://www.scopus.com/inward/record.uri?eid=2-s2.0-85143280266&doi=10.3760%2fcma.j.cn101070-20220621-00746&partnerID=40&md5=4b1b1d3bcad027c26595e6495631a90c				RAYYAN-INCLUSION: {"aresya"=>"Excluded"}	10.3760/cma.j.cn101070-20220621-00746
rayyan-1090645694	The effects of gender and academic achievement on reading fluency among Year 2 Malaysian school children	2020	5	Int J Pediatr Otorhinolaryngol	0165-5876	132		109907	Abd Ghani, A. and Muslim, N. H. and Zakaria, M. N.		eng		OBJECTIVE: Language disorders can affect reading skills contributing to poor academic achievements. As such, it is vital for speech language pathologists to identify the potential language-based reading problems among children. To achieve this, specific reading assessments should be developed and studied. Thus, the present study aimed to determine the effects of gender and academic achievement on…	Declaration of competing interest All the authors declare no conflicts of interest arose from the study. | RAYYAN-INCLUSION: {"aresya"=>"Excluded"}	10.1016/j.ijporl.2020.109907	*Academic Success;Analysis of Variance;Child;Female;Humans;*Literacy;Male;*Reading;Sex Factors;Academic achievement;Gender;Normative data;Oral reading fluency;Silent reading fluency;Speech language pathologist
rayyan-1090645695	Garrison's model of self-directed learning: preliminary validation and relationship to academic achievement	2010	11	Span J Psychol	1138-7416 (Print) 1138-7416	13	2	586-96	Abd-El-Fattah, S. M.		eng		In this project, 119 undergraduates responded to a questionnaire tapping three psychological constructs implicated in Garrison's model of self-directed learning: self-management, self-monitoring, and motivation. Mediation analyses showed that these psychological constructs are interrelated and that motivation mediates the relationship between self-management and self-monitoring. Path modeling ana…	RAYYAN-INCLUSION: {"aresya"=>"Excluded"}	10.1017/s1138741600002262	*Achievement;Adolescent;Egypt;Female;Humans;*Internal-External Control;Least-Squares Analysis;Male;*Models, Educational;Models, Psychological;*Motivation;Programmed Instructions as Topic/*statistics & numerical data;Surveys and Questionnaires;Young Adult
rayyan-1090645696	Arab school teachers' knowledge, beliefs and reactions regarding stuttering	2012	3	J Fluency Disord	0094-730x	37	1	54-69	Abdalla, F. A. and St Louis, K. O.		eng		PURPOSE: Stereotypes toward stuttering and people who stutter (PWS) are widespread in the general public irrespective of age, level of education, culture, geographic location and profession. Negative attitudes held by persons of authority like teachers can lead to social, economic and educational obstacles in the lives of PWS. METHOD: The current study used an Arabic translation of an adapted ver…	RAYYAN-INCLUSION: {"aresya"=>"Excluded"}	10.1016/j.jfludis.2011.11.007	Adult;Aged;Arab World;Attitude;Cross-Cultural Comparison;*Faculty;Female;Health Knowledge, Attitudes, Practice/*ethnology;Humans;Kuwait;Male;Middle Aged;Parents/psychology;Public Opinion;*Stereotyping;*Stuttering;Surveys and Questionnaires;Young Adult
rayyan-1090645697	Childhood obesity and academic achievement among male students in public primary schools in Kuwait	2012		Med Princ Pract	1011-7571	21	1	2024-09-14	Abdelalim, A. and Ajaj, N. and Al-Tmimy, A. and Alyousefi, M. and Al-Rashaidan, S. and Hammoud, M. S. and Al-Taiar, A.		eng		OBJECTIVE: The aim of this study was to investigate the association between childhood obesity and student academic performance in the classroom setting. SUBJECTS AND METHODS: A multi-stage cluster random sampling was used to select a representative sample of 1,213 fifth-grade students in male public schools. Height and weight were measured using a standard protocol. Overweight was defined as BMI …	RAYYAN-INCLUSION: {"aresya"=>"Excluded"}	10.1159/000331792	*Achievement;Body Mass Index;Child;Child, Preschool;Cluster Analysis;Confidence Intervals;*Educational Measurement;Educational Status;Health Surveys;Humans;Kuwait/epidemiology;Male;Obesity/*epidemiology;Pediatrics;Physical Fitness;Prevalence;*Schools;Students/*psychology
rayyan-1090645698	Efficacy of Visual Training Program for Students with Visual Impairment	2022	10	OCCUPATIONAL THERAPY IN HEALTH CARE	0738-0577 1541-3098	36	4	476-489	Abduljaber, S. and Alworikat, N. and Darawsheh, W.					RAYYAN-INCLUSION: {"aresya"=>"Excluded"} | RAYYAN-LABELS: wrong setting | USER-NOTES: {"aresya"=>["NOT RELATED TO CLASSROOM \nEXCLUDE ", "Visual training", "Wrong settings"]}	10.1080/07380577.2021.1986874
rayyan-1090645699	Linking marital conflict and children's adjustment: the role of young children's perceptions	2009	8	J Fam Psychol	0893-3200 (Print) 0893-3200	23	4	485-99	Ablow, J. C. and Measelle, J. R. and Cowan, P. A. and Cowan, C. P.		eng		Young children's (n = 96) perceptions and appraisals of their parents' marital conflict were evaluated at age 5 and again at age 6. Concurrent reports of marital conflict by each parent and teachers' reports of children's classroom adjustment served as criteria against which to evaluate the validity of young children's perceptions. Children's perceptions of their parents' marital relationship wer…	RAYYAN-INCLUSION: {"aresya"=>"Excluded"}	10.1037/a0015894	*Adaptation, Psychological;Affect;*Attitude;*Character;Child;Child, Preschool;Cooperative Behavior;Culture;Family Conflict/*psychology;Female;Humans;*Internal-External Control;Longitudinal Studies;Male;Models, Psychological;Personality Assessment;Problem Solving
rayyan-1090645700	Using powerpoint to demonstrate human classical salivary conditioning in a classroom situation	2011	2	Psychol Rep	0033-2941 (Print) 0033-2941	108	1	109-19	Abramson, C. I. and Brown, E. A. and Langley, D.		eng		Classical conditioning is one of the most fundamental types of learning, yet demonstrating its principles in a classroom setting can be challenging. This study introduces using PowerPoint as a new, practical technique that can be used in a classroom setting to demonstrate classical conditioning. The PowerPoint file is flexible and easy to adapt for demonstrating various aspects of classical condi…	RAYYAN-INCLUSION: {"aresya"=>"Excluded"}	10.2466/11.23.Pr0.108.1.109-119	Association;*Computer-Assisted Instruction;*Conditioning, Classical;Curriculum;Female;Humans;Male;*Salivation;*Software;Students/*psychology;*Teaching;Young Adult
rayyan-1090645701	Outbreak investigation of measles in Kaduna State, Northwestern Nigeria, 2015	2018		Pan Afr Med J		30		3	Abubakar, A. A. and Gobir, A. A. and Nda, II and Kusfa, I. U. and Obafemi, B. and Alabi, O. and Park, M. M. and Kothari, S. and Frimpong, J. A. and Nguku, P.		eng		Sub-Saharan Africa reports repeated outbreaks of measles, a vaccine preventable disease, which is notifiable under the Integrated Disease Surveillance and Response strategy in Nigeria. Nigeria has reported several outbreaks of measles in the last three years. Poor immunization coverage and weak health systems have been related with measles. This case study is based on real events that occurred du…	RAYYAN-INCLUSION: {"aresya"=>"Excluded"}	10.11604/pamj.supp.2018.30.1.15445	*Disease Outbreaks;Humans;Measles/*epidemiology/prevention & control;Measles Vaccine/administration & dosage;Nigeria/epidemiology;Public Health/*education;Vaccination Coverage;Nigeria;Outbreak investigation;measles
rayyan-1090645702	Actual Visual Acuity Demands in the Classroom	2021	1	J Pediatr Ophthalmol Strabismus	0191-3913	58	1	48-54	Adams, C. and Leach, S. and Kresch, Y. S. and Brooks, S. E.		eng		PURPOSE: To address the knowledge gap regarding the actual acuity requirements needed in typical kindergarten through grade 12 classrooms by determining an actual logarithm of the minimum angle of resolution (logMAR) and contrast sensitivity requirements in a sample of classrooms for kindergarten through grade 12 in New York City. METHODS: Measurements of classroom dimensions with specific attent…	RAYYAN-INCLUSION: {"aresya"=>"Excluded"} | RAYYAN-EXCLUSION-REASONS: visual demand	10.3928/01913913-20201019-01	Child;*Contrast Sensitivity;Humans;Schools;Vision Disorders;*Vision Screening;Visual Acuity
rayyan-1090645703	How young people with disabilities conceptualize the body, sex and marriage in urban india: Four case studies	2007	9	SEXUALITY AND DISABILITY	0146-1044 1573-6717	25	3	111-123	Addlakha, R.					RAYYAN-INCLUSION: {"aresya"=>"Excluded"}	10.1007/s11195-007-9045-9
rayyan-1090645704	Knowledge of HIV/AIDS among nurses in southwestern Nigeria	2006		Abnf j	1046-7041 (Print) 1046-7041	17	4	137-42	Adepoju, J. A.		eng		The study was conducted to find out how much this group of nurses from south-western Nigeria knew about the HIV/AIDS phenomenon. A survey questionnaire was distributed to two population convenient samples of nurses; one group at a university teaching hospital, and the other at a post-basic institution of higher learning. The respondents stated that many of them knew quite a bit about HIV/AIDS, bu…	RAYYAN-INCLUSION: {"aresya"=>"Excluded"}		Acquired Immunodeficiency Syndrome/epidemiology/*nursing/prevention & control;HIV Infections/epidemiology/*nursing/prevention & control;Health Knowledge, Attitudes, Practice;Humans;Nigeria/epidemiology;Patient Education as Topic
rayyan-1090645705	Causes of Moderate to Severe Visual Impairment and Blindness Among Children in Integrated Schools for the Blind and Visiting a Tertiary Eye Hospital in Nepal: The Nepal Pediatric Visual Impairment (NPVI) Study	2023		CLINICAL OPHTHALMOLOGY	1177-5483	17		1025-1034	Adhikari, S. and Nispen, Rmav and Elsman, E. B. M. and van Rens, F. and van Rens, G.					RAYYAN-INCLUSION: {"aresya"=>"Excluded"}	10.2147/OPTH.S394890
rayyan-1090645706	What do eye care workers do when their patients go blind?	2023	2	BRITISH JOURNAL OF VISUAL IMPAIRMENT	0264-6196 1744-5809				Adio, A. O. and Bekibele, C. O.					RAYYAN-INCLUSION: {"aresya"=>"Excluded"}	10.1177/02646196231154471
rayyan-1090645707	Interdisciplinary STEM education reform: dishing out art in a microbiology laboratory	2018	1	FEMS Microbiol Lett	0378-1097	365	1		Adkins, S. J. and Rock, R. K. and Morris, J. J.		eng		In the modern educational framework, life science and visual art are usually presented as mutually exclusive subjects. Despite this perceived disciplinary contrast, visual art has the ability to engage and provoke students in ways that can have important downstream effects on scientific discovery, especially when applied in a practical setting such as a laboratory course. This review broadly exam…	RAYYAN-INCLUSION: {"aresya"=>"Excluded"}	10.1093/femsle/fnx245	*Art;Creativity;Humans;*Interdisciplinary Studies;Microbiology/*education;Students;Universities;agar art;course-based undergraduate research experience;fine arts;interdisciplinary;science education
rayyan-1090645708	Accessibility for All: Introducing IT Accessibility in Postsecondary Computer Science Programs for K-12 Teachers	2023		JOURNAL OF POSTSECONDARY EDUCATION AND DISABILITY	2379-7762 2328-3343	36	1	103-108	Adler, R. F. and Kletenik, D.					RAYYAN-INCLUSION: {"aresya"=>"Excluded"}
rayyan-1090645709	Prevalence of Blindness and Low Vision in Iran: A Systematic Review and Meta-Analysis	2018		OPHTHALMIC EPIDEMIOLOGY	0928-6586 1744-5086	25	4	288-296	Afshari, M. and Moosazadeh, M. and Barzegari, S. and Abedini, E. and Salimi, S. S.					RAYYAN-INCLUSION: {"aresya"=>"Excluded"}	10.1080/09286586.2018.1451547
rayyan-1090645710	Flipped learning as situated practice: A contrastive narrative inquiry in an EFL classroom	2020	5	EDUCATION AND INFORMATION TECHNOLOGIES	1360-2357 1573-7608	25	3	1607-1623	Aghaei, K. and Rajabi, M. and Lie, K. Y. and Ajam, F.					RAYYAN-INCLUSION: {"aresya"=>"Excluded"}	10.1007/s10639-019-10039-9
rayyan-1090645711	Student-teacher relationships and classroom climate in first grade: how do they relate to students' stress regulation?	2012		Attach Hum Dev	1461-6734	14	3	249-63	Ahnert, L. and Harwardt-Heinecke, E. and Kappler, G. and Eckstein-Madry, T. and Milatz, A.		eng		The present study involved 105 German students at the end of their first semester in elementary school in order to explore the stress that students may experience within the school environment, and how the relationship with the teacher buffers or exacerbates the stress. Student-teacher relationships were explored on both classroom and individual interaction levels. Classrooms were described by ex…	RAYYAN-INCLUSION: {"aresya"=>"Excluded"} | RAYYAN-LABELS: wrong outcome,wrong intervention | USER-NOTES: {"aresya"=>["Students stress", "EXCLUDE", "psychological factor"]}	10.1080/14616734.2012.673277	*Adaptation, Psychological;Analysis of Variance;Child;Circadian Rhythm;*Faculty;Female;Germany;Humans;Hydrocortisone/*blood;Hypothalamo-Hypophyseal System/physiology;Interpersonal Relations;Male;Psychological Theory;Psychometrics;Social Environment;Social Support;Stress, Psychological/blood/*psychology;Students/*psychology
rayyan-1090645712	The impact of teacher-child relationships on child cognitive performance as explored by a priming paradigm	2013	3	Dev Psychol	0012-1649	49	3	554-67	Ahnert, L. and Milatz, A. and Kappler, G. and Schneiderwind, J. and Fischer, R.		eng		The present study involved 120 kindergartners, of whom n = 60 were followed up to first grade. Upon making inquiries regarding closeness in teacher-child relationships in the classrooms, the children participated in a laboratory situation in which they were exposed to computerized tasks. These tasks challenged the cognitive processes thought to govern basic knowledge and belief systems. Before ea…	RAYYAN-INCLUSION: {"aresya"=>"Excluded"}	10.1037/a0031283	Adult;Affect/*physiology;Child;Child Development/*physiology;Cognition/*physiology;Faculty;Female;Follow-Up Studies;Humans;*Interpersonal Relations;Male;Middle Aged;Neuropsychological Tests;Repetition Priming/physiology;Reproducibility of Results;Time Factors
rayyan-1090645713	Prevalence of malocclusion and occlusal traits among adolescents and young adults in Rivers State, Nigeria	2014	3	Odontostomatol Trop	0251-172X (Print) 0251-172x	37	145	2024-12-05	Aikins, E. A. and Onyeaso, C. O.		eng		BACKGROUND AND AIMS: A systematic and well-organized dental care program for any target population in a community requires some basic information, such as the prevalence of the condition to be assessed. Thus, the aims of this study were to determine the prevalence of malocclusion among predominantly Rivers State adolescents and to compare the results with other authors. METHODS: The sample which …	RAYYAN-INCLUSION: {"aresya"=>"Excluded"}		Adolescent;Diastema/epidemiology;Female;Humans;Index of Orthodontic Treatment Need;Male;Malocclusion/*epidemiology;Malocclusion, Angle Class I/epidemiology;Malocclusion, Angle Class II/epidemiology;Malocclusion, Angle Class III/epidemiology;Nigeria/epidemiology;Open Bite/epidemiology;Overbite/epidemiology;Prevalence;Sex Factors;Young Adult
rayyan-1090645714	Educational placement of children who are blind or have low vision in residential and public schools: A national study of parents' perspectives	2008	6	JOURNAL OF VISUAL IMPAIRMENT & BLINDNESS	0145-482X	102	6	325-339	Ajuwon, P. M. and Oyinlade, A. O.					RAYYAN-INCLUSION: {"aresya"=>"Excluded"}	10.1177/0145482X0810200602
rayyan-1090645715	Including Students Who Are Visually Impaired in the Classroom: Attitudes of Preservice Teachers	2015	3	JOURNAL OF VISUAL IMPAIRMENT & BLINDNESS	0145-482X 1559-1476	109	2	131-140	Ajuwon, P. M. and Sarraj, H. and Griffin-Shirley, N. and Lechtenberger, D. and Zhou, L.					RAYYAN-INCLUSION: {"aresya"=>"Excluded"} | RAYYAN-LABELS: wrong outcome,wrong population | USER-NOTES: {"aresya"=>["Psychological factor", "Wrong outcome "]}
rayyan-1090645716	Relationship between upper extremity kinesthetic sense and writing performance by students with low vision	2008	6	PERCEPTUAL AND MOTOR SKILLS	0031-5125	106	3	963-966	Aki, E. and Atasavun, S. and Kayihan, H.					RAYYAN-INCLUSION: {"aresya"=>"Excluded"}	10.2466/PMS.106.3.963-966
rayyan-1090645717	Use of quality circles among first year medical students and impact on student satisfaction	2002	3	Swiss Med Wkly	1424-7860 (Print) 0036-7672	132	11	143-7	Akturk, Z. and Dagdeviren, N. and Sahin, E. M. and Ozer, C.		eng		Quality circles in the classroom setting are composed of students who meet regularly to identify, analyse and solve problems related to a course, and implement solutions. We recently instituted quality circles (QCs) among preclinical medical students and evaluated their impact on quality of learning and student satisfaction. Included in the study were all 135 first-year medical students of Trakya…	RAYYAN-INCLUSION: {"aresya"=>"Excluded"}	10.4414/smw.2002.09899	Education, Medical, Undergraduate/*methods;Humans;*Management Quality Circles;Motivation;Problem Solving;Turkey
rayyan-1090645718	Prevalence of self-reported computer vision syndrome symptoms and its associated factors among university students	2020		European Journal of Ophthalmology		30	1	189-195	Al Tawil, L. and Aldokhayel, S. and Zeitouni, L. and Qadoumi, T. and Hussein, S. and Ahamed, S. S.	https://www.scopus.com/inward/record.uri?eid=2-s2.0-85059593471&doi=10.1177%2f1120672118815110&partnerID=40&md5=f20677798d6a74f963d927b592f97975				RAYYAN-INCLUSION: {"aresya"=>"Excluded"}	10.1177/1120672118815110
rayyan-1090645719	Orthodontic treatment need in adolescent Kuwaitis: prevalence, severity and manpower requirements	2010		Med Princ Pract	1011-7571	19	5	348-54	Al-Azemi, R. and Artun, J.		eng		OBJECTIVE: Our purpose was to determine the orthodontic treatment need in adolescent Kuwaitis, adjusting for treatment experience and acquired need due to mesial migration or loss of the first molars, and to assess the orthodontic manpower requirements. SUBJECTS AND METHODS: A population-based sample of 753 boys and 728 girls, representing about 7% of all 13- to 14-year-old Kuwaitis, was examined…	RAYYAN-INCLUSION: {"aresya"=>"Excluded"}	10.1159/000316371	Adolescent;Female;Humans;Kuwait/epidemiology;Male;Malocclusion/etiology/*therapy;Orthodontics, Corrective/*statistics & numerical data;Prevalence;Workforce
rayyan-1090645720	Effect of therapy ball seating on learning and sitting discomforts among Saudi female students	2013		Biomed Res Int	2314-6133 (Print)	2013		153165	Al-Eisa, E. and Buragadda, S. and Melam, G. R.		eng		The aim of the study was to evaluate the effect of therapy ball seating as an alternative for typical chair seating in a classroom. We evaluated the effect of ball seating on the student's sitting discomfort and academic performance using Cornell Musculoskeletal Discomfort Questionnaire and problem-based learning scales, respectively. A sample of convenience was taken. Data was collected and anal…	RAYYAN-INCLUSION: {"aresya"=>"Excluded"}	10.1155/2013/153165	*Ergonomics;Female;Humans;Posture/*physiology;*Problem-Based Learning;Saudi Arabia;Students
rayyan-1090645721	Students' perceptions about the family medicine course in Qassim, Saudi Arabia	2014	4	Med Teach	0142-159x	36		S49-54	Al-Mohaimeed, A. and Midhet, F. and Barrimah, I. and Khan, N. Z. and Sharaf, F. K. and Alnohair, S.		eng		BACKGROUND: This study explores students' perceptions and attitudes regarding educational methodology, content and assessment methods in the Family Medicine (FM) Course at Qassim University College of Medicine (QUCOM) with a view to build innovations and improvements on its findings. RESEARCH DESIGN AND METHODS: Three batches of undergraduate medical students attending FM Course - 2011/12 partici…	RAYYAN-INCLUSION: {"aresya"=>"Excluded"}	10.3109/0142159x.2014.886010	Clinical Competence;Cross-Sectional Studies;Curriculum;Education, Medical, Undergraduate/*methods;Family Practice/*education;Feedback;Female;Humans;Male;*Perception;Saudi Arabia;Sex Factors;Students, Medical/*psychology
rayyan-1090645722	Perceptions of Assistive Technology by Teachers of Students with Visual Impairments in Jordan	2020	11	JOURNAL OF VISUAL IMPAIRMENT & BLINDNESS	0145-482X 1559-1476	114	6	488-501	Al-Zboon, E.					RAYYAN-INCLUSION: {"aresya"=>"Excluded"} | RAYYAN-EXCLUSION-REASONS: classroom material modification	10.1177/0145482X20971962
rayyan-1090645723	GENDER DIFFERENCES IN SELF-CONCEPT AMONG ADOLESCENTS WITH LOW VISION	2007		INTERNATIONAL JOURNAL OF SPECIAL EDUCATION	0827-3383	22	1	132-136	Al-Zyoudi, M.					RAYYAN-INCLUSION: {"aresya"=>"Excluded"}
rayyan-1090645724	Prevalence of dental caries in 12-13-year-old Jordanian students	2002	3	Sadj	1029-4864 (Print) 1029-4864	57	3	89-91	Albashaireh, Z. and al-Hadi Hamasha, A.		eng		The purpose of this study was to determine the caries experience of 12-13-year-old 6th grade students in Jordan. A total of 694 students were selected randomly from a list of schools teaching 6th grade students in Irbid, Jordan. The data were collected by interview and clinical examination performed by two examiners. Dental examinations were done by using dental mirrors and probes under artificia…	RAYYAN-INCLUSION: {"aresya"=>"Excluded"}		Adolescent;Bicuspid/pathology;Chi-Square Distribution;Child;Cuspid/pathology;DMF Index;Dental Caries/*epidemiology;Dental Restoration, Permanent/statistics & numerical data;Female;Humans;Incisor/pathology;Jordan/epidemiology;Male;Molar/pathology;Prevalence;Statistics as Topic;Tooth Loss/epidemiology
rayyan-1090645725	Epidemiology of childhood injuries in Saudi Arabia: a scoping review	2021		BMC Pediatrics		21	1		Albedewi, H. and Al-Saud, N. and Kashkary, A. and Al-Qunaibet, A. and AlBalawi, S. M. and Alghnam, S.	https://www.scopus.com/inward/record.uri?eid=2-s2.0-85115679357&doi=10.1186%2fs12887-021-02886-8&partnerID=40&md5=dd3e4d210ec0682af919164de1e5f824				RAYYAN-INCLUSION: {"aresya"=>"Excluded"}	10.1186/s12887-021-02886-8
rayyan-1090645726	Headache cessation by an educational intervention in grammar schools: a cluster randomized trial	2015	2	Eur J Neurol	1351-5101	22	2	270-6, e22	Albers, L. and Heinen, F. and L and graf, M. and Straube, A. and Blum, B. and Filippopulos, F. and Lehmann, S. and Mansmann, U. and Berger, U. and Akboga, Y. and von Kries, R.		eng		BACKGROUND AND PURPOSE: Headache is a common health problem in adolescents. There are a number of risk factors for headache in adolescents that are amenable to intervention. The aim of the study was to assess the effectiveness of a low-level headache prevention programme in the classroom setting to prevent these risk factors. METHODS: In all, 1674 students in 8th-10th grade at 12 grammar schools …	RAYYAN-INCLUSION: {"aresya"=>"Excluded"}	10.1111/ene.12558	Adolescent;Female;Germany;Headache/prevention & control/*therapy;Health Education/*methods;Humans;Male;Treatment Outcome;adolescents;headache;intervention;migraine;school setting;tension-type headache
rayyan-1090645727	Cognitive function during low-intensity walking: a test of the treadmill workstation	2014	5	J Phys Act Health	1543-3080	11	4	752-8	Alderman, B. L. and Olson, R. L. and Mattina, D. M.		eng		BACKGROUND: The purpose of this study was to examine the effects of walking at self-selected speed on an active workstation on cognitive performance. METHODS: Sixty-six participants (n = 27 males, 39 females; mean age = 21.06 Â± 1.6 years) completed a treadmill-desk walking and a seated control condition, separated by 48 hours. During each condition, participants completed computerized versions o…	RAYYAN-INCLUSION: {"aresya"=>"Excluded"}	10.1123/jpah.2012-0097	Adolescent;Adult;Executive Function/*physiology;Exercise Test;Female;Heart Rate;Humans;Male;*Stroop Test;*User-Computer Interface;Walking/*physiology/psychology;Workplace;Young Adult
rayyan-1090645728	Comparison between two asynchronous teaching methods in an undergraduate dental course: a pilot study	2022		BMC Medical Education		22	1		Alharbi, F. and Alwadei, S. H. and Alwadei, A. and Asiri, S. and Alwadei, F. and Alqerban, A. and Almuzian, M.	https://www.scopus.com/inward/record.uri?eid=2-s2.0-85132584838&doi=10.1186%2fs12909-022-03557-7&partnerID=40&md5=85f77ec14ca8d93fb6d68688effae09b				RAYYAN-INCLUSION: {"aresya"=>"Excluded"}	10.1186/s12909-022-03557-7
rayyan-1090645729	Feasibility and Effects of Short Activity Breaks for Increasing Preschool-Age Children's Physical Activity Levels	2016	7	J Sch Health	0022-4391	86	7	526-33	Alhassan, S. and Nwaokelemeh, O. and Mendoza, A. and Shitole, S. and Puleo, E. and Pfeiffer, K. A. and Whitt-Glover, M. C.		eng		BACKGROUND: We examined the effects of short bouts of structured physical activity (SBS-PA) implemented within the classroom setting as part of designated gross-motor playtime on preschoolers PA. METHODS: Preschools were randomized to SBS-PA (centers, N = 5; participants, N = 141) or unstructured free playtime (UPA) (centers, N = 5; participants, N = 150). SBS-PA consisted of structured PA implem…	RAYYAN-INCLUSION: {"aresya"=>"Excluded"}	10.1111/josh.12403	Accelerometry;Body Weights and Measures;Child, Preschool;*Exercise;Female;Humans;Male;*Play and Playthings;Schools/*organization & administration;activity breaks;instant recess;physical activity;preschool
rayyan-1090645730	Design and baseline characteristics of the Short bouTs of Exercise for Preschoolers (STEP) study	2012	8	BMC Public Health	1471-2458	12		582	Alhassan, S. and Nwaokelemeh, O. and Mendoza, A. and Shitole, S. and Whitt-Glover, M. C. and Yancey, A. K.		eng		BACKGROUND: Most preschool centers provide two 30-min sessions of gross-motor/outdoor playtime per preschool day. Within this time frame, children accumulate most of their activity within the first 10â€‰min. This paper describes the design and baseline participant characteristics of the Short bouTs of Exercise for Preschoolers (STEP) study. The STEP study is a cluster randomized controlled study …	RAYYAN-INCLUSION: {"aresya"=>"Excluded"}	10.1186/1471-2458-12-582	Child Day Care Centers/*methods;Child, Preschool;Cluster Analysis;Exercise/*physiology;Female;Humans;Male;*Play and Playthings;Program Evaluation;Research Design;Time Factors
rayyan-1090645731	Comparison of blended versus traditional classrooms among undergraduate nursing students: A quasi-experimental study	2021	11	Nurse Educ Today	0260-6917	106		105049	Alshawish, E. and El-Banna, M. M. and Alrimawi, I.		eng		BACKGROUND: Blended learning is a relatively new educational approach that has been introduced into higher education in Palestine. While it has many advantages, there is no empirical evidence, nor any case studies from Palestine to support the use of blended learning over traditional classroom. OBJECTIVES: To compare students' learning outcomes, learning perceptions of their educational environme…	RAYYAN-INCLUSION: {"aresya"=>"Excluded"}	10.1016/j.nedt.2021.105049	*Education, Nursing, Baccalaureate;Educational Measurement;Humans;Learning;Problem-Based Learning;*Students, Nursing;Surveys and Questionnaires;Blended;Learning outcomes;Learning perception;Satisfaction
rayyan-1090645732	Virtual Clinics: A Student-Led, Problem-Based Learning Approach to Supplement Veterinary Clinical Experiences	2023	4	J Vet Med Educ	0748-321X (Print) 0748-321x	50	2	147-161	Alvarez, E. and Nichelason, A. and Lygo-Baker, S. and Olin, S. and Whittemore, J. and Ng, Z.		eng		The COVID-19 pandemic created an abrupt need for effective remote clinical experiences for senior clinical veterinary students. Subsequently, the authors created virtual clinics. This activity was derived from a problem-based learning (PBL) model wherein students designed clinical cases and participated through virtual role play as clients and clinicians. The purpose of this article is to describ…	RAYYAN-INCLUSION: {"aresya"=>"Excluded"}	10.3138/jvme-2021-0144	Animals;Humans;Problem-Based Learning;Pandemics;*COVID-19/veterinary;*Education, Veterinary;*Students, Medical;Covid-19;clinical reasoning;communication skills;e-learning;primary care
rayyan-1090645733	Assistive technology applied to education of students with visual impairment	2009	8	REVISTA PANAMERICANA DE SALUD PUBLICA-PAN AMERICAN JOURNAL OF PUBLIC HEALTH	1020-4989	26	2	148-152	Alves, Ccdf and Monteiro, G. B. M. and Rabello, S. and Gasparetto, Merf and de Carvalho, K. M.					RAYYAN-INCLUSION: {"aresya"=>"Excluded"} | RAYYAN-LABELS: wrong outcome | USER-NOTES: {"aresya"=>["Assistive technology and training"]}
rayyan-1090645734	Improving accuracy of pressure ulcer staging and documentation using a computerized clinical decision support system	2012	11	J Wound Ostomy Continence Nurs	1071-5754	39	6	607-12	Alvey, B. and Hennen, N. and Heard, H.		eng		PURPOSE: The purpose of this study was to evaluate an algorithm designed to assess and document pressure ulcers (PUs) via a computerized clinical decision support (CCDS) system. SUBJECTS AND SETTING: This study was conducted at Ochsner Medical Center, a 500-bed regional referral hospital. Thirty-one nurses, including RNs, LPNs, and student nurses, volunteered to participate in the study. METHODS:…	RAYYAN-INCLUSION: {"aresya"=>"Excluded"}	10.1097/WON.0b013e31826a4b5c	Adult;Aged;Algorithms;*Decision Support Systems, Clinical;Documentation;Female;Humans;Male;Middle Aged;Pressure Ulcer/*nursing/*pathology;Young Adult
rayyan-1090645735	The Abacus: Instruction by Teachers of Students with Visual Impairments	2013	7	JOURNAL OF VISUAL IMPAIRMENT & BLINDNESS	0145-482X 1559-1476	107	4	262-272	Amato, S. and Hong, S. and Rosenblum, L. P.					RAYYAN-INCLUSION: {"aresya"=>"Excluded"} | RAYYAN-LABELS: wrong outcome | USER-NOTES: {"aresya"=>["Not related to classroom settings. ", "EXCLUDE", "Teacher training", "Wrong outcome"]}	10.1177/0145482X1310700403
rayyan-1090645736	Virtual simulation to personalize student learning in a required pharmacy course	2018	6	Curr Pharm Teach Learn	1877-1297	10	6	750-756	Ambroziak, K. and Ibrahim, N. and Marshall, V. D. and Kelling, S. E.		eng		BACKGROUND AND PURPOSE: Virtual simulation is used to provide a realistic and safe environment for student pharmacists to learn and practice a variety of skills in the didactic and experiential settings. EDUCATION ACTIVITY AND SETTING: The simulation program, MyDispense, that is used to teach medication dispensing in the outpatient setting was incorporated into a 2-credit hour required first-year…	RAYYAN-INCLUSION: {"aresya"=>"Excluded"}	10.1016/j.cptl.2018.03.017	Clinical Competence/standards;Curriculum/standards/trends;Education, Pharmacy/*methods;Educational Measurement/methods;Humans;Internet;*Medication Systems;Pharmaceutical Services;Simulation Training/*methods;Students, Pharmacy/psychology/statistics & numerical data;Surveys and Questionnaires;MyDispense;Pharmacy;Simulation;Virtual simulation;Virtual software
rayyan-1090645739	Negative Effect of Acoustic Panels on Listening Effort in a Classroom Environment	2016	11	J Am Acad Audiol	1050-0545	27	10	805-815	Amlani, A. M. and Russo, T. A.		eng		BACKGROUND: Acoustic panels are used to lessen the pervasive effects of noise and reverberation on speech understanding in a classroom environment. These panels, however, predominately absorb high-frequency energy important to speech understanding. Therefore, a classroom environment treated with acoustic panels might negatively influence the transmission of the target signal, resulting in an incr…	RAYYAN-INCLUSION: {"aresya"=>"Excluded"}	10.3766/jaaa.15096	Acoustics/*instrumentation;Auditory Perception;Child;*Environment Design;Female;Hearing;Humans;Male;*Noise;Schools;*Speech Perception;Students
rayyan-1090645740	Medical Thermology 2019 - a computer-assisted literature survey	2020		Thermology International		30	1	1936-07-01	Ammer, K.	https://www.scopus.com/inward/record.uri?eid=2-s2.0-85088968037&partnerID=40&md5=1da58d51ca9718df7f95fa68bbfea16e				RAYYAN-INCLUSION: {"aresya"=>"Excluded"}
rayyan-1090645741	A school-based mentoring program developing healthy behaviors of adolescents with intellectual and developmental disabilities: A pilot feasibility study	2019	10	Disabil Health J	1876-7583	12	4	727-731	An, J. and DuBose, K. D. and Decker, J. T. and Hatala, L. E.		eng		BACKGROUND: Studies have reported that adolescents with intellectual and developmental disabilities (IDD) have a higher prevalence of obesity due to medication intake, poor diet, and physical inactivity. More importantly, they lack awareness and comprehension to prevent weight problems. Thereby, health-promoting practices should be offered in schools for adolescents with IDD. OBJECTIVE/HYPOTHESIS…	RAYYAN-INCLUSION: {"aresya"=>"Excluded"}	10.1016/j.dhjo.2019.03.012	Adolescent;Autism Spectrum Disorder;Body Composition;Child;*Developmental Disabilities;Diet, Healthy;*Disabled Persons;Exercise;Feasibility Studies;Feeding Behavior;Female;Health Behavior;Health Promotion/*methods;Humans;*Intellectual Disability;Male;*Mentoring;Mentors;Obesity/*prevention & control;Pilot Projects;Program Evaluation;School Health Services;*Schools;Adapted physical education;I can …
rayyan-1090645742	Living in an older adult community: a pharmacy student's experience	2013	12	Consult Pharm	0888-5109	28	12	762-9	Anastasia, E. and Estus, E.		eng		Interacting with older adults is a daily practice for pharmacists. It is important to understand how medications affect their wellbeing, but there are many other factors that affect quality of life. To truly understand some of the challenges facing older adults, Emily Anastasia, a sixth-year pharmacy student at the University of Rhode Island, moved into South Bay Retirement Living, a senior livin…	RAYYAN-INCLUSION: {"aresya"=>"Excluded"}	10.4140/TCP.n.2013.762	Adult;Aged, 80 and over;Education, Pharmacy/methods;Female;Humans;Life Style;Male;*Residential Facilities;*Students, Pharmacy;Young Adult
rayyan-1090645743	Adrenomedullary function during cognitive testing in attention-deficit/hyperactivity disorder	2000	5	J Am Acad Child Adolesc Psychiatry	0890-8567 (Print) 0890-8567	39	5	635-43	Anderson, G. M. and Dover, M. A. and Yang, B. P. and Holahan, J. M. and Shaywitz, S. E. and Marchione, K. E. and Hall, L. M. and Fletcher, J. M. and Shaywitz, B. A.		eng		OBJECTIVE: Reported correlations between epinephrine (EPI) excretion and classroom performance, the cognition-enhancing effects of EPI infusion, increased EPI excretion with stimulants, and reports of decreased EPI excretion in attention-deficit/hyperactivity disorder (ADHD) suggest that sympathoadrenomedullary function might be altered in ADHD. This hypothesis was tested by examining sympathetic…	RAYYAN-INCLUSION: {"aresya"=>"Excluded"}	10.1097/00004583-200005000-00018	Adolescent;Adrenal Medulla/*metabolism/physiopathology;Attention Deficit Disorder with Hyperactivity/diagnosis/*urine;Catecholamines/urine;Child;Cognition Disorders/*diagnosis;Epinephrine/*urine;Humans;Male;Neuropsychological Tests;Norepinephrine/urine;Predictive Value of Tests;Psychiatric Status Rating Scales
rayyan-1090645744	Speech perception benefits of FM and infrared devices to children with hearing aids in a typical classroom	2004	4	Lang Speech Hear Serv Sch	0161-1461 (Print) 0161-1461	35	2	169-84	Anderson, K. L. and Goldstein, H.		eng		Children typically learn in classroom environments that have background noise and reverberation that interfere with accurate speech perception. Amplification technology can enhance the speech perception of students who are hard of hearing. PURPOSE: This study used a single-subject alternating treatments design to compare the speech recognition abilities of children who are, hard of hearing when t…	RAYYAN-INCLUSION: {"aresya"=>"Excluded"}	10.1044/0161-1461(2004/017)	Child;Equipment Design;Female;*Hearing Aids/classification/psychology/standards;Hearing Loss, Sensorineural/*therapy;Humans;Infrared Rays;Loudness Perception;Male;Noise/adverse effects;Radio Waves/classification;Reproducibility of Results;Social Perception;*Speech Perception;Treatment Outcome
rayyan-1090645745	Multisensory Identification of Characteristics of Reproductive Plant-Parts by People with Blindness or People with Ultra-Low-Vision	2022	10	EXCEPTIONALITY	0936-2835 1532-7035	30	5	310-323	Andic, B. and Sorgo, A. and Cvjeticanin, S. and Maricic, M. and Stesevic, D.					RAYYAN-INCLUSION: {"aresya"=>"Excluded"}	10.1080/09362835.2021.1938055
rayyan-1090645746	Focused ethnography as an approach in medical education research	2020	4	Med Educ	0308-0110	54	4	296-302	Andreassen, P. and Christensen, M. K. and MÃ¸ller, J. E.		eng		CONTEXT: Over recent decades, the use of qualitative methodologies has increased in medical education research. These include ethnographic approaches, which have been used to explore complex cultural norms and phenomena by way of long-term engagement in the field of research. Often, however, medical education consists of short-term episodes that are not bound to single sites, but take place in a …	RAYYAN-INCLUSION: {"aresya"=>"Excluded"}	10.1111/medu.14045	*Anthropology, Cultural;*Biomedical Research;*Education, Medical;Humans;Learning;Qualitative Research;*Research Design
rayyan-1090645747	Comparative clinical study testing the effectiveness of school based oral health education using experiential learning or traditional lecturing in 10 year-old children	2015	4	BMC Oral Health	1472-6831	15		51	Angelopoulou, M. V. and Kavvadia, K. and Taoufik, K. and Oulis, C. J.		eng		BACKGROUND: School based oral health education through traditional lecturing has been found successful only in improving oral health knowledge, while has low effectiveness in oral hygiene and gingival health. The aim of this study was to evaluate the effectiveness of experiential learning (EL) oral health education to traditional lecturing (TL), on enhancing oral health knowledge, attitude and be…	RAYYAN-INCLUSION: {"aresya"=>"Excluded"}	10.1186/s12903-015-0036-4	Attitude to Health;Child;Child Behavior;DMF Index;Dental Caries/prevention & control;Dental Plaque/prevention & control;Dental Plaque Index;Female;Follow-Up Studies;Gingivitis/prevention & control;Health Behavior;Health Education, Dental/*methods;Health Knowledge, Attitudes, Practice;Humans;Male;Oral Hygiene;Oral Hygiene Index;Periodontal Index;Problem-Based Learning/*methods;Prospective Studies;…
rayyan-1090645748	The catalyst for change in teaching and assessing virtual laboratory skills	2021	12	Curr Pharm Teach Learn	1877-1297	13	12	1550-1554	Anksorus, H. N. and Bradley, C. L. and VanLangen, K. M. and Renfro, C. P. and Mingura, M. L. and Sourial, M.		eng		INTRODUCTION: Historically, pharmacy skills laboratory courses have primarily been delivered utilizing in-person instruction; however, changes in methods of healthcare delivery serve as a catalyst to consider best practices for virtual learning in the skills laboratory setting. PERSPECTIVE: Shifting to a virtual delivery method is valuable for future curriculum and course development. Three speci…	RAYYAN-INCLUSION: {"aresya"=>"Excluded"}	10.1016/j.cptl.2021.09.026	Curriculum;Humans;*Laboratories;Learning;*Pharmacy;Students;Pharmacy education;Remote;Skills laboratory;Telehealth;Virtual learning
rayyan-1090645749	Cognitive-behavioural physical activity treatment in African-American pre-schoolers: effects of age, sex, and BMI	2013	2	J Paediatr Child Health	1034-4810	49	2	E128-32	Annesi, J. J. and Smith, A. E. and Tennant, G.		eng		AIM: Prevalence of overweight and obesity in children of 5 years and younger has greatly increased in countries including Australia, Canada, the UK and the USA, with African-Americans most affected in the USA. Low amounts of physical activity may be a primary cause. Interventions intended to increase physical activity during pre-school have had minimal effects. METHODS: A physical activity interv…	RAYYAN-INCLUSION: {"aresya"=>"Excluded"}	10.1111/jpc.12082	*Black or African American;Age Factors;Analysis of Variance;*Body Mass Index;Child, Preschool;*Cognitive Behavioral Therapy;*Exercise Therapy;Female;*Health Behavior;Humans;Male;Obesity/therapy;Overweight/therapy;Physical Fitness/physiology;Sex Factors;Southeastern United States;United States
rayyan-1090645750	Variation in the long-term benefits of child care: The role of classroom quality in elementary school	2018	10	Dev Psychol	0012-1649	54	10	1854-1867	Ansari, A. and Pianta, R. C.		eng		Data from the National Institute of Child Health and Human Development Study of Early Child Care and Youth Development (N = 1,307) were used to estimate the additive and multiplicative benefits of high-quality child care between birth to 54 months of age and high-quality elementary school education between first and fifth grade. Results indicated that the math and language and literacy benefits o…	RAYYAN-INCLUSION: {"aresya"=>"Excluded"} | RAYYAN-LABELS: wrong population | USER-NOTES: {"aresya"=>["age groupings exclude", "Wrong population "]}	10.1037/dev0000513	*Academic Success;Adolescent;Child;*Child Care;Child, Preschool;Humans;Infant;Infant, Newborn;Language;Mathematical Concepts;Prospective Studies;*Schools;Superior Sagittal Sinus
rayyan-1090645751	Classroom Age Composition and the School Readiness of 3- and 4-Year-Olds in the Head Start Program	2016	1	Psychol Sci	0956-7976 (Print) 0956-7976	27	1	53-63	Ansari, A. and Purtell, K. and Gershoff, E.		eng		The federal Head Start program, designed to improve the school readiness of children from low-income families, often serves 3- and 4-year-olds in the same classrooms. Given the developmental differences between 3- and 4-year-olds, it is unknown whether educating them together in the same classrooms benefits one group, both, or neither. Using data from the Family and Child Experiences Survey 2009 …	Declaration of Conflicting Interests: The authors declared that they had no conflicts of interest with respect to their authorship or the publication of this article. | RAYYAN-INCLUSION: {"aresya"=>"Excluded"}	10.1177/0956797615610882	Achievement;Child Behavior;Child, Preschool;Early Intervention, Educational/*methods/organization & administration;Humans;*Models, Educational;Peer Group;Poverty/*psychology;*Schools;Social Environment;United States;Faces 2009;Head Start;classroom age composition;peer effects;school readiness
rayyan-1090645752	The Purkinje rod-cone shift as a function of luminance and retinal eccentricity	2002	10	Vision Res	0042-6989 (Print) 0042-6989	42	22	2485-91	Anstis, S.		eng		In the Purkinje shift, the dark adapted eye becomes more sensitive to blue than to red as the retinal rods take over from the cones. A striking demonstration of the Purkinje shift, suitable for classroom use, is described in which a small change in viewing distance can reverse the perceived direction of a rotating annulus. We measured this shift with a minimum-motion stimulus (Anstis & Cavanagh, …	RAYYAN-INCLUSION: {"aresya"=>"Excluded"}	10.1016/s0042-6989(02)00267-5	Adult;Color Perception/*physiology;Dark Adaptation/physiology;Female;Humans;Lighting;Male;Retina/*physiology;Retinal Cone Photoreceptor Cells/*physiology;Retinal Rod Photoreceptor Cells/*physiology;Sensory Thresholds/physiology
rayyan-1090645753	Development of 4to24, a Transition Application for Parents of Students With Visual Impairments	2021	11	JOURNAL OF VISUAL IMPAIRMENT & BLINDNESS	0145-482X 1559-1476	115	6	493-505	Antonelli, K. and Cmar, J. L. and Steverson, A.					RAYYAN-INCLUSION: {"aresya"=>"Excluded"}	10.1177/0145482X211059190
rayyan-1090645754	Participant Experiences in an Employment Mentoring Program for College Students with Visual Impairments	2018	5	JOURNAL OF VISUAL IMPAIRMENT & BLINDNESS	0145-482X 1559-1476	112	3	274-286	Antonelli, K. and O'Mally, J. and Steverson, A.					RAYYAN-INCLUSION: {"aresya"=>"Excluded"}
rayyan-1090645755	The effect of single serving versus entire package nutritional information on consumption norms and actual consumption of a snack food	2006	11	J Nutr Educ Behav	1499-4046 (Print) 1499-4046	38	6	365-70	Antonuk, B. and Block, L. G.		eng		OBJECTIVE: Increasing serving sizes have been identified as contributors to the obesity epidemic. Researchers suggest that consumers are in need of cues that provide norms for the appropriate amount of food to consume. The impact of one potential cue, the provision of nutritional information for a single serving as well as the entire package ("dual-column labels") versus single-serving nutritiona…	RAYYAN-INCLUSION: {"aresya"=>"Excluded"}	10.1016/j.jneb.2006.05.016	Adult;Energy Intake/*physiology;Female;*Food Labeling/methods;*Health Knowledge, Attitudes, Practice;Humans;Male;Obesity/*etiology/prevention & control;Students/*psychology;United States
rayyan-1090645756	Psychosocial Interventions in Attention-Deficit/Hyperactivity Disorder: Update	2015		Child and Adolescent Psychiatric Clinics of North America		24	1	79-97	Antshel, K. M.	https://www.scopus.com/inward/record.uri?eid=2-s2.0-84927673172&doi=10.1016%2fj.chc.2014.08.002&partnerID=40&md5=5a307161435416ef87712bd86f515242				RAYYAN-INCLUSION: {"aresya"=>"Excluded"}	10.1016/j.chc.2014.08.002
rayyan-1090645757	Quality of evidence of assistive technology interventions for people with disability: An overview of systematic reviews	2012		Technology and Disability		24	1	1948-09-01	Anttila, H. and Samuelsson, K. and Salminen, A. L. and Br and t, S.	https://www.scopus.com/inward/record.uri?eid=2-s2.0-84856682211&doi=10.3233%2fTAD-2012-0332&partnerID=40&md5=5d2a378a3d98264e0be215d4af15577d				RAYYAN-INCLUSION: {"aresya"=>"Excluded"}	10.3233/TAD-2012-0332
rayyan-1090645758	Statistical learning in reading: variability in irrelevant letters helps children learn phonics skills	2013	7	Dev Psychol	0012-1649	49	7	1348-65	Apfelbaum, K. S. and Hazeltine, E. and McMurray, B.		eng		Early reading abilities are widely considered to derive in part from statistical learning of regularities between letters and sounds. Although there is substantial evidence from laboratory work to support this, how it occurs in the classroom setting has not been extensively explored; there are few investigations of how statistics among letters and sounds influence how children actually learn to r…	RAYYAN-INCLUSION: {"aresya"=>"Excluded"}	10.1037/a0029839	Child;Female;*Generalization, Psychological;Humans;*Language;*Learning;Male;*Phonetics;Practice, Psychological;*Reading
rayyan-1090645759	Intervention effects on kindergarten and first-grade teachers' classroom food practices and food-related beliefs in American Indian reservation schools	2013	8	J Acad Nutr Diet	2212-2672 (Print) 2212-2672	113	8	1076-83	Arcan, C. and Hannan, P. J. and Himes, J. H. and Fulkerson, J. A. and Rock, B. H. and Smyth, M. and Story, M.		eng		Prevalence of obesity among American Indian children is higher than the general US population. The school environment and teachers play important roles in helping students develop healthy eating habits. The aim of this prospective study was to examine teachers' classroom and school food practices and beliefs and the effect of teacher training on these practices and beliefs. Data were used from th…	RAYYAN-INCLUSION: {"aresya"=>"Excluded"}	10.1016/j.jand.2013.04.019	Candy/statistics & numerical data;Child;Child Nutrition Sciences/*education;Child, Preschool;*Faculty/statistics & numerical data;Female;Food Dispensers, Automatic/statistics & numerical data;Food Preferences;*Health Knowledge, Attitudes, Practice;Health Promotion;Humans;Indians, North American/*psychology/*statistics & numerical data;Male;Obesity/epidemiology/prevention & control;Prospective Stu…
rayyan-1090645760	Braille Reading Accuracy of Students Who Are Visually Impaired: The Effects of Gender, Age at Vision Loss, and Level of Education	2015	3	JOURNAL OF VISUAL IMPAIRMENT & BLINDNESS	0145-482X 1559-1476	109	2	107-118	Argyropoulos, V. and Papadimitriou, V.					RAYYAN-INCLUSION: {"aresya"=>"Excluded"} | RAYYAN-LABELS: wrong intervention | USER-NOTES: {"aresya"=>["Not include as classroom settings.", "Assistive training "]}
rayyan-1090645761	An experiential model of education introduced to improve the confidence of student midwives in undertaking second stage management of the perineum (SSMP)	2018	4	Midwifery	0266-6138	59		144-148	Arias, T. and Coxon, K.		eng		BACKGROUND AND OBJECTIVE: the limited availability of high quality evidence related to second stage management of the perineum (SSMP) combined with a perceived shift in UK practice towards a 'hands off' the perineum/fetal head approach are likely to have impacted significantly on student midwives' understanding of SSMP. This paper presents a classroom based educational session using low fidelity …	RAYYAN-INCLUSION: {"aresya"=>"Excluded"}	10.1016/j.midw.2018.01.014	Decision Making;Education, Nursing/methods;Female;Humans;*Labor Stage, Second;London;Nurse Midwives/psychology;Perception;Perineum/pathology/physiology;Pregnancy;Problem-Based Learning/*methods;*Self Efficacy;Students, Nursing/*psychology;Education;Experiential model;Intrapartum care;Second stage management of the perineum
rayyan-1090645762	Transmission and control in an institutional pandemic influenza A(H1N1) 2009 outbreak	2012	6	Epidemiol Infect	0950-2688	140	6	1102-10	Arinaminpathy, N. and Raphaely, N. and Saldana, L. and Hodgekiss, C. and D and ridge, J. and Knox, K. and McCarthy, N. D.		eng		A pandemic influenza A(H1N1) 2009 outbreak in a summer school affected 117/276 (42%) students. Residential social contact was associated with risk of infection, and there was no evidence for transmission associated with the classroom setting. Although the summer school had new admissions each week, which provided susceptible students the outbreak was controlled using routine infection control mea…	RAYYAN-INCLUSION: {"aresya"=>"Excluded"}	10.1017/s0950268811001518	Adolescent;Child;Female;Humans;Infection Control/*methods;Influenza A Virus, H1N1 Subtype/*isolation & purification;Influenza, Human/*epidemiology/*prevention & control;Male;*Pandemics;*Schools;Seasons
rayyan-1090645763	3D modelling and simulation of the dispersion of droplets and drops carrying the SARS-CoV-2 virus in a railway transport coach	2022	3	Sci Rep	2045-2322	12	1	4025	Arm and , P. and TÃ¢che, J.		eng		Computational fluid dynamics (CFD) modelling and 3D simulations of the air flow and dispersion of droplets or drops in semi-confined ventilated spaces have found topical applications with the unfortunate development of the Covid-19 pandemic. As an illustration of this scenario, we have considered the specific situation of a railroad coach containing a seated passenger infected with the SARS-CoV-2…	The authors declare no competing interests. | RAYYAN-INCLUSION: {"aresya"=>"Excluded"}	10.1038/s41598-022-08067-6	COVID-19/*transmission/virology;Computer Simulation;Disease Transmission, Infectious/statistics & numerical data;Humans;Imaging, Three-Dimensional;*Railroads;SARS-CoV-2/*metabolism
rayyan-1090645764	Time Course of Treatment Effect of OROSÂ® Methylphenidate in Children With ADHD	2012		Journal of Attention Disorders		16	8	697-705	Armstrong, R. B. and Damaraju, C. V. and Ascher, S. and Schwarzman, L. and O'Neill, J. and Starr, H. L.	https://www.scopus.com/inward/record.uri?eid=2-s2.0-84867038566&doi=10.1177%2f1087054711425772&partnerID=40&md5=a9ee8b5010dbaa5ee76e1649d6258481				RAYYAN-INCLUSION: {"aresya"=>"Excluded"}	10.1177/1087054711425772
rayyan-1090645765	Adolescent alcohol and cannabis use in Iceland 1995-2015	2018	4	Drug Alcohol Rev	0959-5236	37		S49-s57	Arnarsson, A. and Kristofersson, G. K. and Bjarnason, T.		eng		INTRODUCTION: Over the past two decades, alcohol consumption of Icelandic adolescents has decreased dramatically. The aim of this study was to quantify the extent of this reduction and compare it with the trend in cannabis use over a 20Â year period and to identify possible explanations. METHODS: We used data from the Icelandic participants to the European School Survey Project on Alcohol and Oth…	RAYYAN-INCLUSION: {"aresya"=>"Excluded"}	10.1111/dar.12587	Adolescent;Adolescent Behavior/*psychology;Alcohol Drinking/*epidemiology/psychology;Cross-Sectional Studies;Female;Humans;Iceland/epidemiology;Male;Marijuana Use/*epidemiology/psychology;Parenting/psychology;Parents;Prevalence;Surveys and Questionnaires;Underage Drinking/*psychology;adolescence;alcohol;cannabis;parental monitoring;perceived risk
rayyan-1090645766	From genes to proteins to behavior: a laboratory project that enhances student understanding in cell and molecular biology	2009		CBE Life Sci Educ	1931-7913	8	4	291-308	Aronson, B. D. and Silveira, L. A.		eng		In the laboratory, students can actively explore concepts and experience the nature of scientific research. We have devised a 5-wk laboratory project in our introductory college biology course whose aim was to improve understanding in five major concepts that are central to basic cellular, molecular biology, and genetics while teaching molecular biology techniques. The project was focused on the …	RAYYAN-INCLUSION: {"aresya"=>"Excluded"}	10.1187/cbe.09-07-0048	Adenine/*biosynthesis;Cell Biology/*education;*Clinical Laboratory Techniques;DNA, Fungal/isolation & purification;Humans;Molecular Biology/*education;Mutation;Polymerase Chain Reaction;Saccharomyces cerevisiae/genetics/*metabolism;Students;Ultraviolet Rays
rayyan-1090645767	Spatial Strategies Used by Students With Visual Impairments to Solve Questions of Spatial Visualization	2021	9	JOURNAL OF VISUAL IMPAIRMENT & BLINDNESS	0145-482X 1559-1476	115	5	436-447	Arslan, A. and Altay, M. K.					RAYYAN-INCLUSION: {"aresya"=>"Excluded"}	10.1177/0145482X211046668
rayyan-1090645768	The Evaluation of Visually Impaired Students' Mobility Skills	2015		EGITIM VE BILIM-EDUCATION AND SCIENCE	1300-1337	40	180	37-49	Arslantekin, B. A.					RAYYAN-INCLUSION: {"aresya"=>"Excluded"}	10.15390/EB.2015.4184
rayyan-1090645769	The Sociodemographic-Professional Profile and Emotional Intelligence in Infant and Primary Education Teachers	2022	8	Int J Environ Res Public Health	1661-7827 (Print) 1660-4601	19	16		Arteaga-CedeÃ±o, W. L. and Carbonero-MartÃ­n, MÃ and MartÃ­n-AntÃ³n, L. J. and Molinero-GonzÃ¡lez, P.		eng		Emotional intelligence is the key to students' psychological-social well-being and academic performance, and teachers must provide socioemotional education in the classroom. To achieve this, teachers must display high levels of socioemotional skills that ensure their own personal, social, and career well-being and, as a result, that of their students. This study seeks to gain an insight into the …	The authors declare no conflict of interest. | RAYYAN-INCLUSION: {"aresya"=>"Excluded"}	10.3390/ijerph19169882	Achievement;Adult;Aged;Child;*Emotional Intelligence;Emotions;Female;Humans;Male;Middle Aged;School Teachers/psychology;*Students/psychology;Surveys and Questionnaires;Young Adult;career profile;emotional intelligence;infant school teacher;primary school teacher;sociodemographic profile
rayyan-1090645770	Social and behavioral risk factors for maxillary incisor trauma in an adolescent Arab population	2009	12	Dent Traumatol	1600-4469	25	6	589-593	Ã…rtun, J. and Al-Azemi, R.		eng		BACKGROUND/AIM: The majority of dental traumas are due to falls or blows during regular activity, personal interaction and play inside or outside the home, suggesting that behaviors associated with certain social conditions are risk factors. Our purpose was to explore that hypothesis. MATERIALS AND METHODS: We examined a population-based sample of 1583 13-14-year-old subjects in a classroom setti…	RAYYAN-INCLUSION: {"aresya"=>"Excluded"}	10.1111/j.1600-9657.2009.00827.x	Adolescent;*Adolescent Behavior;*Arabs;Body Height;Body Mass Index;Body Weight;Female;Humans;Incisor/*injuries;Income;Kuwait/epidemiology;Logistic Models;Male;Malocclusion/complications;Maxilla;Prevalence;Risk Factors;Sex Factors;Social Class;Tooth Injuries/*epidemiology/etiology
rayyan-1090645771	Can solving of wordchains be explained by phonological skills alone?	2010		Dyslexia		16	1	24-35	AsbjÃ¸rnsen, A. E. and Obrzut, J. E. and Eikel and , O. J. and Manger, T.	https://www.scopus.com/inward/record.uri?eid=2-s2.0-76749115795&doi=10.1002%2fdys.394&partnerID=40&md5=f2686365fd6148e738dc37d10512e299				RAYYAN-INCLUSION: {"aresya"=>"Excluded"}	10.1002/dys.394
rayyan-1090645772	Causes of severe visual impairment and blindness in students in schools for the blind in Northwest Ethiopia	2017	3	BMJ GLOBAL HEALTH	2059-7908	2	2		Asferaw, M. and Woodruff, G. and Gilbert, C.					RAYYAN-INCLUSION: {"aresya"=>"Excluded"}	10.1136/bmjgh-2016-000264
rayyan-1090645773	Investigating medical students' satisfaction towards video-based learning versus face-to-face lectures: a Jordanian tertiary teaching hospital experience	2023	3	Korean J Med Educ	2005-727X (Print) 2005-727x	35	1	21-32	Ashour, O. and Alkhatib, A. M. and Zureikat, Q. A. and Al-Shaikhli, M. and Ata, B. B. and Massad, T. and Al-Huneidy, L. and Al-Sabbagh, M. Q. and Al-Ani, A.		eng		PURPOSE: We aimed to evaluate the disparity between video-based learning and lecture-based learning on Jordanian medical students' satisfaction. METHODS: We conducted this cross-sectional study using a web-based questionnaire adapted from Student Evaluation of Educational Quality survey. Using convenience sampling, medical students studying at the University of Jordan and Jordan University Hospit…	Conflicts of interest: No potential conflict of interest relevant to this article was reported. | RAYYAN-INCLUSION: {"aresya"=>"Excluded"}	10.3946/kjme.2023.246	Female;Male;Humans;Jordan;Cross-Sectional Studies;*Education, Distance;*Students, Medical;Hospitals, Teaching;Personal Satisfaction;Distance education;Educational measurement;Educational technology;Lecture;Medical students;Spatial navigation
rayyan-1090645774	Classroom Furniture Mismatch and Back Pain Among Adolescent School-Children in Abha City, Southwestern Saudi Arabia	2019	4	Int J Environ Res Public Health	1661-7827 (Print) 1660-4601	16	8		Assiri, A. and Mahfouz, A. A. and Awadalla, N. J. and Abolyazid, A. Y. and Shalaby, M. and Abogamal, A. and Alsabaani, A. and Riaz, F.		eng		Objective: To explore the potential classroom furniture mismatch with students' anthropometric measurements and back pain related to sitting for extended periods. Methods: This cross-sectional study was carried out on all twelve male and female intermediate and secondary schools located in Abha city. Anthropometric and classroom furniture measurements were assessed, and the mismatch was determine…	The authors certify that there is no conflict of interest with any financial organization regarding the material discussed in the manuscript. | RAYYAN-INCLUSION: {"aresya"=>"Excluded"} | RAYYAN-LABELS: wrong intervention | USER-NOTES: {"aresya"=>["Physical factor"]}	10.3390/ijerph16081395	Adolescent;Anthropometry;Back Pain/*epidemiology;Cross-Sectional Studies;Exercise;Female;Humans;*Interior Design and Furnishings;Male;Protective Factors;Saudi Arabia/epidemiology;*Schools;Students;back pain;classroom furniture;ergonomics;mismatch;school children
rayyan-1090645775	Closing the "know-do" gap: Training public health professionals in eating disorders prevention via case-method teaching	2013		International Journal of Eating Disorders		46	5	533-537	Austin, S. B. and Sonneville, K. R.	https://www.scopus.com/inward/record.uri?eid=2-s2.0-84877716246&doi=10.1002%2feat.22111&partnerID=40&md5=e67a0bc7893c83b55a9d143ae3ddf206				RAYYAN-INCLUSION: {"aresya"=>"Excluded"}	10.1002/eat.22111
rayyan-1090645776	Routine and feelings of safety, confidence, and well-being	2011	5	Br J Psychol	0007-1269	102	2	223-44	Avni-Babad, D.		eng		An examination of the influence of routine behaviour on people's feelings of safety, confidence, and well-being shows, as hypothesized, that these positive emotions increase with routine behaviour. Five studies were conducted on flights, in different neighbourhoods of the city, in the laboratory performing a routine or a non-routine task, and in seating behaviour in university classrooms. In all …	RAYYAN-INCLUSION: {"aresya"=>"Excluded"}	10.1348/000712610x513617	Adult;*Emotions;Female;*Habits;Humans;Male;*Personal Satisfaction;*Safety;Surveys and Questionnaires
rayyan-1090645777	Actions Speak Louder Than Words: Impact Of Kinesics On Undergraduate Medical Education	2021	10	J Ayub Med Coll Abbottabad	1025-9589	33	4	628-633	Aziz, A. and Khan, A. M. and Niazi, Z. and Mirza, T. I. and Fazal, S.		eng		BACKGROUND: Nonverbal communication constitutes significant proportion of human communication besides spoken words. This study explored teacher's perceptions about impact of kinesics (facial expressions, gestures, head movements and postures) on undergraduate medical education within a classroom setting. METHODS: A survey-based exploratory research was carried out from July-August 2020. Medical t…	RAYYAN-INCLUSION: {"aresya"=>"Excluded"}		*Education, Medical, Undergraduate;Faculty;Humans;Kinesics;Students;*Students, Medical;Surveys and Questionnaires;Nonverbal communication;Gestures;Postures;Undergraduate;Classroom setting.
rayyan-1090645778	Conceptual Design Model of Assistive Courseware for Low Vision (AC4LV) Learners	2015		PROCEEDINGS OF THE 2014 INTERNATIONAL CONFERENCE ON ADVANCES IN EDUCATION TECHNOLOGY		11		44-53	Aziz, N. and Mutalib, A. A. and Sarif, S. M.					RAYYAN-INCLUSION: {"aresya"=>"Excluded"} | RAYYAN-LABELS: wrong outcome | USER-NOTES: {"aresya"=>["Assistive technology"]}
rayyan-1090645779	Treating parents with attention-deficit/hyperactivity disorder: The effects of behavioral parent training and acute stimulant medication treatment on parent-child interactions	2014		Journal of Abnormal Child Psychology		42	7	1129-1140	Babinski, D. E. and Waxmonsky, J. G. and Pelham, W. E.	https://www.scopus.com/inward/record.uri?eid=2-s2.0-84907200483&doi=10.1007%2fs10802-014-9864-y&partnerID=40&md5=29b3eb01b1e776fea8ac2aa7d4bfabd8				RAYYAN-INCLUSION: {"aresya"=>"Excluded"}	10.1007/s10802-014-9864-y
rayyan-1090645780	Behavioral Observations of Parents With ADHD During Parent Training	2018		Journal of Attention Disorders		22	13	1289-1296	Babinski, D. E. and Waxmonsky, J. G. and Waschbusch, D. A. and Pelham, W. E.	https://www.scopus.com/inward/record.uri?eid=2-s2.0-85054888520&doi=10.1177%2f1087054715580843&partnerID=40&md5=455749d5eb785b82577ea00e254da9ee				RAYYAN-INCLUSION: {"aresya"=>"Excluded"}	10.1177/1087054715580843
rayyan-1090645781	What hinders teachers in using computer and video games in the classroom? Exploring factors inhibiting the uptake of computer and video games	2008	12	Cyberpsychol Behav	1094-9313	11	6	665-71	Baek, Y. K.		eng		The purpose of this study is to identify factors inhibiting teachers' use of computer and video games in the classroom setting and to examine the degree to which teaching experience and gender affect attitudes toward using games. Six factors that hinder teachers' use of games in the classroom were discovered: Inflexibility of curriculum, Negative effects of gaming, Students' lack of readiness, La…	RAYYAN-INCLUSION: {"aresya"=>"Excluded"}	10.1089/cpb.2008.0127	Adult;*Attitude;Computers/*statistics & numerical data;Faculty/*statistics & numerical data;Female;Humans;Male;Middle Aged;Schools;Video Games/*statistics & numerical data
rayyan-1090645782	Plastination of dissected brain specimens and Mulligan-stained sections of the human brain	2001	12	Eur J Morphol	0924-3860 (Print) 0924-3860	39	5	307-11	Baeres, F. M. and MÃ¸ller, M.		eng		The difficulties in obtaining human brain material for teaching neuroanatomy have increased the demand for more durable brain specimens. In this paper, we describe results obtained by preparing large, plastinated, dissected human brain specimens and Mulligan-stained sections of the human brain. The brains were fixed in formalin, washed and dissected in order to visualize the fibre tracts and larg…	RAYYAN-INCLUSION: {"aresya"=>"Excluded"}	10.1076/ejom.39.5.307.7377	Brain/*anatomy & histology;Humans;Plastic Embedding/*methods;Silicones;Staining and Labeling/*methods;Tissue Fixation/methods
rayyan-1090645783	FUTURE CLASSROOMS VS REGULAR CLASSROOMS: COMPARATIVE ANALYSIS OF ESTABLISHED PEDAGOGICAL DYNAMICS	2018		EDULEARN18: 10TH INTERNATIONAL CONFERENCE ON EDUCATION AND NEW LEARNING TECHNOLOGIES				8198-8204	Baeta, P. and Pedro, N.					RAYYAN-INCLUSION: {"aresya"=>"Excluded"} | USER-NOTES: {"aresya"=>["Assstive teaching "]}
rayyan-1090645784	Effectiveness of therapy ball chairs on classroom participation in children with autism spectrum disorders	2010	11	Am J Occup Ther	0272-9490 (Print) 0272-9490	64	6	895-903	Bagatell, N. and Mirigliani, G. and Patterson, C. and Reyes, Y. and Test, L.		eng		A single-subject design was used to assess the effectiveness of therapy ball chairs on classroom participation in 6 boys with autism spectrum disorder (ASD). The sensory processing pattern of each participant was assessed using the Sensory Processing Measure. Data on in-seat behavior and engagement were collected using digital video recordings during Circle Time. During baseline, participants sat…	RAYYAN-INCLUSION: {"aresya"=>"Excluded"}	10.5014/ajot.2010.09149	Behavior Control/*methods;Child;Child Development Disorders, Pervasive/complications/*rehabilitation;Humans;*Interior Design and Furnishings;Interpersonal Relations;Male;*Occupational Therapy/instrumentation;Posture;Self-Help Devices;Sensation Disorders/complications
rayyan-1090645785	Tablet based simulation provides a new solution to accessing laparoscopic skills training	2013	1	J Surg Educ	1878-7452	70	1	161-3	Bahsoun, A. N. and Malik, M. M. and Ahmed, K. and El-Hage, O. and Jaye, P. and Dasgupta, P.		eng		AIM: Access to facilities that allow trainees to develop their laparoscopic skills is very limited in the hospital environment and courses can be very expensive. We set out to build an inexpensive yet effective trainer to allow laparoscopic skill acquisition in the home or classroom environment based on using a tablet as a replacement for the laparoscopic stack and camera. METHODS: The cavity in …	RAYYAN-INCLUSION: {"aresya"=>"Excluded"}	10.1016/j.jsurg.2012.08.008	*Clinical Competence;*Computer Simulation;*Computers, Handheld;Humans;Laparoscopy/*education;Surveys and Questionnaires;*Suture Techniques;Task Performance and Analysis
rayyan-1090645786	Academic misconduct: responses from deans and nurse educators	2001	3	J Nurs Educ	0148-4834 (Print) 0148-4834	40	3	124-31	Bailey, P. A.		eng		The purpose of this study was to describe what deans/chairs and faculty in baccalaureate nursing programs perceive as academic misconduct among students. Subjects were asked to describe a positive and negative incident that reflected student cheating and/or plagiarizing and to describe the setting where the incident occurred. Various types of cheating and plagiarism were described by the subjects…	RAYYAN-INCLUSION: {"aresya"=>"Excluded"}	10.3928/0148-4834-20010301-07	*Deception;*Education, Nursing, Baccalaureate;Educational Measurement;Humans;*Organizational Policy;Plagiarism;*Schools, Nursing;United States
rayyan-1090645787	The Irie Classroom Toolbox, a universal violence-prevention teacher-training programme, in Jamaican preschools: a single-blind, cluster-randomised controlled trial	2021	4	Lancet Glob Health	2214-109x	9	4	e456-e468	Baker-Henningham, H. and Bowers, M. and Francis, T. and Vera-HernÃ¡ndez, M. and Walker, S. P.		eng		BACKGROUND: Violence is a leading global public health problem, and interventions in early childhood are important in the primary prevention of violence. We tested whether the Irie Classroom Toolbox, a violence-prevention teacher-training programme reduced violence against children by teachers and reduced class-wide child aggression in Jamaican preschools (catering to children aged 3-6 years). ME…	RAYYAN-INCLUSION: {"aresya"=>"Excluded"}	10.1016/s2214-109x(21)00002-4	Aggression/*psychology;Child, Preschool;Female;Follow-Up Studies;Humans;Jamaica;Male;*Psychology, Child;School Teachers/*psychology;Schools/organization & administration;Single-Blind Method;Teacher Training/*methods/organization & administration;Violence/*prevention & control
rayyan-1090645788	Evidence-Based Practice and Quality Improvement in Nursing Education	2016	7	J Perinat Neonatal Nurs	0893-2190	30	3	191-4	Balakas, K. and Smith, J. R.		eng		For more than a decade, nursing education has experienced several significant changes in response to challenges faced by healthcare organizations. Accrediting organizations have called for improved quality and safety in care, and the Institute of Medicine has identified evidence-based practice and quality improvement as 2 core competencies to include in the curricula for all healthcare profession…	RAYYAN-INCLUSION: {"aresya"=>"Excluded"}	10.1097/jpn.0000000000000197	Clinical Competence;Curriculum;*Education, Nursing/methods/organization & administration/standards/trends;Evidence-Based Nursing/standards/trends;Evidence-Based Practice/standards/trends;Humans;Quality Improvement;United States
rayyan-1090645789	New Zealand O&M instructors' perspectives about, and experience in, the use of tactile maps with people with vision impairment	2023	9	BRITISH JOURNAL OF VISUAL IMPAIRMENT	0264-6196 1744-5809	41	3	634-645	Baldwin, J. and Higgins, N.					RAYYAN-INCLUSION: {"aresya"=>"Excluded"}	10.1177/02646196221088019
rayyan-1090645790	Friday night in the pediatric emergency department: a simulated exercise to promote clinical reasoning in the classroom	2007	1	Nurse Educ	0363-3624 (Print) 0363-3624	32	1	2024-09-24	Baldwin, K. B.		eng		High acuity in client populations has placed increasing demands on novice nurses to apply concepts of clinical reasoning to nursing practice. To assist nursing students in developing clinical reasoning skills, an exercise called "Friday Night in the Pediatric Emergency Department" was designed to give students real-time experiences in triage situations using a simulated clinical experience in a c…	RAYYAN-INCLUSION: {"aresya"=>"Excluded"}	10.1097/00006223-200701000-00008	Attitude of Health Personnel;Child;*Clinical Competence;Cues;Curriculum;Education, Nursing, Baccalaureate/*methods;Emergency Nursing/*education/methods;Humans;Nursing Assessment;Nursing Education Research;Nursing Methodology Research;Patient Simulation;Pediatric Nursing/*education/methods;Problem Solving;Program Evaluation;Role Playing;Students, Nursing/*psychology;*Thinking;Triage
rayyan-1090645791	Introduction of a psychologically informed educational intervention for pre-licensure physical therapists in a classroom setting	2020	10	BMC Med Educ	1472-6920	20	1	382	Ballengee, L. A. and Covington, J. K. and George, S. Z.		eng		BACKGROUND: There is an increasing need for physical therapists to address psychosocial aspects of musculoskeletal pain. Psychologically informed practice is one way to deliver this type of care through the integration of biopsychosocial interventions into patient management. An important component of psychologically informed practice is patient centered communication. However, there is little re…	None. | RAYYAN-INCLUSION: {"aresya"=>"Excluded"}	10.1186/s12909-020-02272-5	Humans;Licensure;*Low Back Pain/therapy;*Physical Therapists;Physical Therapy Modalities;Students;Education;Implementation;Pain;Psychologically informed physical therapy
rayyan-1090645792	Daylight and School Performance in European Schoolchildren	2020	12	Int J Environ Res Public Health	1661-7827 (Print) 1660-4601	18	1		Baloch, R. M. and Maesano, C. N. and Christoffersen, J. and M and in, C. and Csobod, E. and Fern and es, E. O. and Annesi-Maesano, I. and Consortium, Obots		eng			The authors declare no conflict of interest. | RAYYAN-INCLUSION: {"aresya"=>"Excluded"} | RAYYAN-LABELS: wrong population | USER-NOTES: {"aresya"=>["discussion", "normal population"]}	10.3390/ijerph18010258	*Academic Performance;Adolescent;Child;Europe;Female;Humans;*Lighting;Male;Schools;*Sunlight;Surveys and Questionnaires;illuminance;indoor air quality;natural light;performance;%X: Aims and objectives: Lighting constitutes a critical issue in school design because of its importance as a strong enabler of performance, which is crucial for child development. However, data on light impacts on school…
rayyan-1090645793	The specificity of the effects of stimulant medication on classroom learning-related measures of cognitive processing for Attention Deficit Disorder children	1991		Journal of Abnormal Child Psychology		19	1	35-52	Balthazor, M. J. and Wagner, R. K. and Pelham, W. E.	https://www.scopus.com/inward/record.uri?eid=2-s2.0-0026016674&doi=10.1007%2fBF00910563&partnerID=40&md5=afdcef28b7e96ac155d07c0fb7abe5f7				RAYYAN-INCLUSION: {"aresya"=>"Excluded"}	10.1007/BF00910563
rayyan-1090645794	Congruency between educators' teaching beliefs and an electronic health record teaching strategy	2014	6	Nurse Educ Today	0260-6917	34	6	906-11	Bani-issa, W. and Rempusheski, V. F.		eng		BACKGROUND: Technology has changed healthcare institutions into automated settings with the potential to greatly enhance the quality of healthcare. Implementation of electronic health records (EHRs) to replace paper charting is one example of the influence of technology on healthcare worldwide. In the past decade nursing higher education has attempted to keep pace with technological changes by in…	RAYYAN-INCLUSION: {"aresya"=>"Excluded"}	10.1016/j.nedt.2014.01.006	Curriculum;*Education, Nursing;*Electronic Health Records;*Faculty, Nursing;Humans;Learning;Models, Educational;Nursing Education Research;Qualitative Research;Teaching/*methods;Constructivist and objectivist teaching beliefs;Electronic health records;Nurse educators;Teaching practices
rayyan-1090645795	Exploring flipped classrooms in undergraduate nursing and health science: A systematic review	2022	10	Nurse Educ Pract	1471-5953	64		103417	Banks, L. and Kay, R.		eng		AIM: We conducted a systematic review to investigate the effect of implementing flipped classroom designs on academic performance, student satisfaction and self-efficacy in undergraduate health science disciplines. BACKGROUND: Blended learning approaches, including the flipped classroom, have been increasingly implemented in higher education. To date, studies examining the effectiveness of the fl…	Declaration of Competing Interest The authors declare that they have no known competing financial interests or personal relationships that could have appeared to influence the work reported in this paper. | RAYYAN-INCLUSION: {"aresya"=>"Excluded"}	10.1016/j.nepr.2022.103417	Curriculum;*Education, Nursing, Baccalaureate/methods;Humans;Learning;Personal Satisfaction;Problem-Based Learning/methods;*Students, Nursing;Academic performance;Blending learning;Curriculum design;Flipped classroom;Higher education;Self-efficacy;Student satisfaction
rayyan-1090645796	Implementing a Social Determinants of Health Curriculum in Undergraduate Medical Education: A Qualitative Analysis of Faculty Experience	2022	11	Acad Med	1040-2446	97	11	1665-1672	Bann, M. and Larimore, S. and Wheeler, J. and Olsen, L. D.		eng		PURPOSE: Following shifts that broadened the medical profession's conceptualization of the underlying drivers of health, medical schools are required to integrate curricula on health disparities and the social context of medicine into undergraduate medical education. Although previous research has focused on student experiences and outcomes in these curricula, less attention has been paid to the …	RAYYAN-INCLUSION: {"aresya"=>"Excluded"}	10.1097/acm.0000000000004804	Humans;*Education, Medical, Undergraduate;Social Determinants of Health;Curriculum;Faculty;Schools, Medical;Faculty, Medical/education
rayyan-1090645797	Poorer color discrimination by females when tested with pseudoisochromatic plates containing vanishing designs on neutral backgrounds	2008	5	Vis Neurosci	0952-5238	25	3	501-5	Baraas, R. C.		eng		It might be expected that normal trichromatic females would perform as well as normal trichromatic males of the same age when tested with standard clinical color-vision tests that use pseudoisochromatic vanishing designs on neutral gray backgrounds such as the Hardy-Rand-Rittler (HRR) pseudoisochromatic plates and the Neitz Test of Color Vision (NTCV). Here 2966 children aged 6-13 years from four…	RAYYAN-INCLUSION: {"aresya"=>"Excluded"}	10.1017/s0952523808080632	Adolescent;Adult;Color Perception/*physiology;Color Perception Tests/methods;Color Vision Defects/*physiopathology;*Discrimination, Psychological;Female;Humans;Informed Consent;Male;Observer Variation;Vision Disorders/classification/*physiopathology;Vision Tests/methods
rayyan-1090645798	Teacher-student relationship climate and school outcomes: implications for educational policy initiatives	2012	3	J Youth Adolesc	0047-2891	41	3	256-67	Barile, J. P. and Donohue, D. K. and Anthony, E. R. and Baker, A. M. and Weaver, S. R. and Henrich, C. C.		eng		In recent discussions regarding concerns about the academic achievement of US students, educational policy makers have suggested the implementation of certain teacher policies. To address the limited empirical research on the putative educational impact of such policies, this study used multilevel structural equation models to investigate the longitudinal associations between teacher evaluation a…	RAYYAN-INCLUSION: {"aresya"=>"Excluded"}	10.1007/s10964-011-9652-8	Adolescent;Child;*Educational Status;*Environment;*Faculty;Female;Humans;*Interpersonal Relations;Learning;Longitudinal Studies;Male;Policy Making;Student Dropouts/statistics & numerical data;*Students;United States
rayyan-1090645799	Applicability and efficacy of variable light in schools	2012	2	Physiol Behav	0031-9384	105	3	621-7	Barkmann, C. and Wessolowski, N. and Schulte-Markwort, M.		eng		There is a range of reliable, empirical data on the effects of special lighting techniques on the performance of adults in the work environment in the literature. However, these studies have not adequately addressed the effects of lighting on school children in the classroom environment. In the present study, the effect of variable lighting (VL) i.e., lighting that is variable in illuminance and …	RAYYAN-INCLUSION: {"aresya"=>"Excluded"} | RAYYAN-LABELS: wrong population | USER-NOTES: {"aresya"=>["discussion-normal population"]}	10.1016/j.physbeh.2011.09.020	Adolescent;Age Factors;Analysis of Variance;Attitude;Biophysics;Child;Color;Comprehension/physiology;Female;Humans;*Light;Male;Photic Stimulation;*Reading;*Schools;Students/*psychology
rayyan-1090645800	Mealtimes in Head Start pre-k classrooms: examining language-promoting opportunities in a hybrid space	2020	3	J Child Lang	0305-0009	47	2	337-357	Barnes, E. M. and Grifenhagen, J. F. and Dickinson, D. K.		eng		In this study we sought to identify profiles of talk during Head Start preschool mealtime conversations involving teachers and students. Videos of 44 Head Start classrooms' lunch interactions were analyzed for the ratio of teacher-child talk and amount of academic vocabulary, and then coded for instances of academic/food, social/personal, and management talk to highlight the degree of hybridity o…	RAYYAN-INCLUSION: {"aresya"=>"Excluded"}	10.1017/s0305000919000199	Child, Preschool;*Early Intervention, Educational;Female;Humans;Language;*Language Development;Male;*Meals;Multilevel Analysis;Peer Group;*Speech;*Vocabulary;Head Start pre-kindergarten;expressive vocabulary;mealtimes
rayyan-1090645801	Self-regulation strategies of children with emotional disturbance	2008		Phys Occup Ther Pediatr	0194-2638	28	4	369-87	Barnes, K. J. and Vogel, K. A. and Beck, A. J. and Schoenfeld, H. B. and Owen, S. V.		eng		Children with emotional disturbance frequently have difficulty regulating their classroom behaviors. Many have co-occurrence of other disabilities, such as sensory processing problems, which compound difficulties in school participation. This exploratory project evaluated the 8-week-long use of the Alert Program within the classroom setting for seven children with emotional disturbance. Five chil…	RAYYAN-INCLUSION: {"aresya"=>"Excluded"}	10.1080/01942630802307127	*Adaptation, Psychological;Affective Symptoms/*psychology;Child;Child Behavior Disorders/*psychology;Female;Humans;Male;Psychological Techniques;Schools;Self Efficacy;Treatment Outcome
rayyan-1090645802	Impact of meditation on resting and ambulatory blood pressure and heart rate in youth	2004	11	Psychosom Med	0033-3174	66	6	909-14	Barnes, V. A. and Davis, H. C. and Murzynowski, J. B. and Treiber, F. A.		eng		OBJECTIVE: The purpose of this study was to evaluate the impact of a meditation program on resting and ambulatory blood pressure and heart rate in youth. METHODS: Data from 73 middle school students (age 12.3 +/- 0.6 years) randomly assigned by classroom to either meditation (N = 34) or health education control (N = 39) groups were analyzed. The meditation groups engaged in 10-minute sessions at …	RAYYAN-INCLUSION: {"aresya"=>"Excluded"}	10.1097/01.psy.0000145902.91749.35	Adolescent;Blood Pressure/*physiology;Blood Pressure Monitoring, Ambulatory/*statistics & numerical data;Child;Circadian Rhythm/physiology;Ethnicity/statistics & numerical data;Female;Health Education/methods;Heart Rate/physiology;Humans;Hypertension/prevention & control;Male;Meditation/*methods/psychology;Posture/physiology;Sex Factors
rayyan-1090645803	Student Learning in an Accelerated Introductory Biology Course Is Significantly Enhanced by a Flipped-Learning Environment	2018	9	CBE Life Sci Educ	1931-7913	17	3	ar38	Barral, A. M. and Ardi-Pastores, V. C. and Simmons, R. E.		eng		A flipped-classroom environment generally strives to create more in-class time for activities that enhance student learning, while shifting some content delivery to outside the classroom through the use of short didactic videos. We compared a flipped-classroom setting with the traditional ("control") setting for an accelerated lower-division general biology course. Student self-reporting and vide…	RAYYAN-INCLUSION: {"aresya"=>"Excluded"}	10.1187/cbe.17-07-0129	Adult;Analysis of Variance;Biology/*education;Curriculum;Educational Measurement;Female;Humans;Male;*Problem-Based Learning;*Students;Video Recording;Young Adult
rayyan-1090645804	Conflict Resolution of Game-Based Learning: When Teacher-Centered Approaches Need to Supersede	2015		PROCEEDINGS OF THE 9TH EUROPEAN CONFERENCE ON GAMES BASED LEARNING (ECGBL 2015)				43-49	Barrett, B.					RAYYAN-INCLUSION: {"aresya"=>"Excluded"}
rayyan-1090645805	Validation of Use of Flipped Classroom for Surgery Core Clerkships	2022	5	J Surg Educ	1878-7452	79	3	668-675	Barrett, G. and Seniors, R. and Okoli, J. and Chase, A. and Henry, B. and Mubasher, M. and Turner, J.		eng		BACKGROUND: The flipped classroom (FC) is an integrated learning paradigm that equips students with self-directed study materials before scheduled meeting times allowing for the deeper application of acquired knowledge with an instructor. There is limited data on the application of FC to clinical undergraduate medical education and particularly as it applies to a surgical clerkship. METHODS: This…	RAYYAN-INCLUSION: {"aresya"=>"Excluded"}	10.1016/j.jsurg.2021.12.005	Curriculum;*Education, Medical, Undergraduate;Humans;Learning;Physical Examination;Problem-Based Learning;Retrospective Studies;*Students, Medical;Flipped classroom;Medical Knowledge;Practice-Based Learning and Improvement;Professionalism;surgery clerkship
rayyan-1090645806	Prevalence of refractive error and spectacle coverage in schoolchildren in two urban areas of Chile	2018		REVISTA PANAMERICANA DE SALUD PUBLICA-PAN AMERICAN JOURNAL OF PUBLIC HEALTH	1020-4989	42			Barria, F. and Conte, F. and Munoz, S. and Leasher, J. L. and Silva, J. C.					RAYYAN-INCLUSION: {"aresya"=>"Excluded"}	10.26633/RPSP.2018.61
rayyan-1090645807	Active learning improves on-task behaviors in 4th grade children	2018	6	Prev Med	0091-7435 (Print) 0091-7435	111		49-54	Bartholomew, J. B. and Golaszewski, N. M. and Jowers, E. and Korinek, E. and Roberts, G. and Fall, A. and Vaughn, S.		eng		While increased opportunities for physical activity (PA) are a critical, public health need for children, school-based interventions often place teachers in the position to choose between PA and time spent on academic lessons. Active learning is designed to overcome this by combining PA with academic material. Moreover, teachers are likely to be more responsive to change in academic-related outco…	Conflict of Interest Statement: The authors declare that they have no conflicts of interest to disclose. | RAYYAN-INCLUSION: {"aresya"=>"Excluded"}	10.1016/j.ypmed.2018.02.023	Accelerometry/methods/*statistics & numerical data;Child;Female;Humans;Male;Problem-Based Learning/*methods;*Program Evaluation;*Schools;Texas;Academic engagement;Children;Elementary school;Physically active academic lessons
rayyan-1090645808	Efficacy of empathy training in nursing students: A quasi-experimental study	2017	12	Nurse Educ Today	0260-6917	59		59-65	Bas-Sarmiento, P. and FernÃ¡ndez-GutiÃ©rrez, M. and Baena-BaÃ±os, M. and Romero-SÃ¡nchez, J. M.		eng		BACKGROUND: Empathy is a competency to be learned by nurses and a therapeutic tool in the helping relationship that has repercussions on the health of both patients and professionals. OBJECTIVES: To determine the efficacy of an experiential training for improving the empathy of nursing students in terms of capacity building, empathic performance and increased learning perception and retention of …	RAYYAN-INCLUSION: {"aresya"=>"Excluded"}	10.1016/j.nedt.2017.08.012	Curriculum/*standards/statistics & numerical data;Education, Nursing, Baccalaureate/standards/statistics & numerical data;*Empathy;Female;Humans;Male;Psychometrics/instrumentation/methods/statistics & numerical data;Spain;Students, Nursing/*psychology/statistics & numerical data;Young Adult;Empathy;Health communication;Mentoring;Nursing education;Professional-patient relations;Role playing;Studen…
rayyan-1090645809	Is plagiarism creating an opportunity for the development of new assessment strategies?	2005		Int J Nurs Educ Scholarsh	1548-923x	2		Article 3	Bassendowski, S. L. and Salgado, A. J.		eng		Have traditional student assessment strategies such as the formal written paper outlived their usefulness? Given reports of plagiarism in post-secondary institutions and the ease with which students can 'cut and paste' content from online sources, the relevance and applicability of traditional assessment strategies need to be examined in light of these technological advances. The introduction of …	RAYYAN-INCLUSION: {"aresya"=>"Excluded"}	10.2202/1548-923x.1098	Education, Nursing/standards/trends;Educational Measurement/*methods;Humans;*Internet;*Plagiarism;*Writing
rayyan-1090645810	Student Preclass Preparation by Both Reading the Textbook and Watching Videos Online Improves Exam Performance in a Partially Flipped Course	2020	9	CBE Life Sci Educ	1931-7913	19	3	ar32	Bassett, K. and Olbricht, G. R. and Shannon, K. B.		eng		The flipped classroom has the potential to improve student performance. Because flipping involves both preclass preparation and problem solving in the classroom, the means by which increased learning occurs and whether the method of delivering content matters is of interest. In a partially flipped cell biology course, students were assigned online videos before the flipped class and textbook read…	RAYYAN-INCLUSION: {"aresya"=>"Excluded"}	10.1187/cbe.19-05-0094	Curriculum;Educational Measurement;Humans;Learning;*Problem-Based Learning;*Reading;Students;Video Recording
rayyan-1090645811	Psychosocial mediators of a school-based tobacco prevention program in India: results from the first year of project MYTRI	2009	6	Prev Sci	1389-4986 (Print) 1389-4986	10	2	116-28	Bate, S. L. and Stigler, M. H. and Thompson, M. S. and Arora, M. and Perry, C. L. and Reddy, K. S. and Mackinnon, D. P.		eng		Each day in India, an estimated 5,500 youth initiate tobacco use, contributing to predictions that by 2020, tobacco will account for 13% of all deaths in India. Project MYTRI (Mobilizing Youth for Tobacco-Related Initiatives in India) is a multi-component school-based intervention designed to prevent and reduce tobacco use among adolescents in Delhi and Chennai, India. The intervention was implem…	RAYYAN-INCLUSION: {"aresya"=>"Excluded"}	10.1007/s11121-008-0113-x	Curriculum;Humans;India;Models, Theoretical;Peer Group;*Psychology;Risk Factors;*School Health Services;Tobacco Use Disorder/*prevention & control/psychology
rayyan-1090645812	Implicit and explicit second language training recruit common neural mechanisms for syntactic processing	2013	6	J Cogn Neurosci	0898-929X (Print) 0898-929x	25	6	936-51	Batterink, L. and Neville, H.		eng		In contrast to native language acquisition, adult second-language (L2) acquisition occurs under highly variable learning conditions. Although most adults acquire their L2 at least partially through explicit instruction, as in a classroom setting, many others acquire their L2 primarily through implicit exposure, as is typical of an immersion environment. Whether these differences in acquisition en…	RAYYAN-INCLUSION: {"aresya"=>"Excluded"}	10.1162/jocn_a_00354	Adult;Electroencephalography/instrumentation/*methods;Evoked Potentials/*physiology;Female;Humans;*Language;Language Tests;Learning/classification/*physiology;Male;Multilingualism;Neuropsychological Tests;Predictive Value of Tests;Psycholinguistics/instrumentation/methods;Young Adult
rayyan-1090645813	The effect of mindfulness and stereotype threat in mental rotation: a pupillometry study	2021		Journal of Cognitive Psychology		33	8	861-876	Bauer, R. and Jost, L. and Jansen, P.	https://www.scopus.com/inward/record.uri?eid=2-s2.0-85113270672&doi=10.1080%2f20445911.2021.1967366&partnerID=40&md5=fb37a0544b2da651eee594b273b64eed				RAYYAN-INCLUSION: {"aresya"=>"Excluded"}	10.1080/20445911.2021.1967366
rayyan-1090645814	Professional competence(s) of physical education teachers: terms, traditions, modelling and perspectives	2022		German Journal of Exercise and Sport Research		52	4	550-557	Baumgartner, M.	https://www.scopus.com/inward/record.uri?eid=2-s2.0-85135240318&doi=10.1007%2fs12662-022-00840-z&partnerID=40&md5=0f6ba3e0435fc0c25478e9dda23a7bd4				RAYYAN-INCLUSION: {"aresya"=>"Excluded"}	10.1007/s12662-022-00840-z
rayyan-1090645815	Evaluated treatment approaches in child and adolescent psychiatry I	2001		Zeitschrift fur Kinder- und Jugendpsychiatrie und Psychotherapie		29	3	189-205	Baving, L. and Schmidt, M. H.	https://www.scopus.com/inward/record.uri?eid=2-s2.0-0034903036&doi=10.1024%2f%2f1422-4917.29.3.189&partnerID=40&md5=9369e33df1df14372ba814ce97dd727a				RAYYAN-INCLUSION: {"aresya"=>"Excluded"}	10.1024//1422-4917.29.3.189
rayyan-1090645816	Impact of Attention-Deficit Hyperactivity Disorder on School Performance: What are the Effects of Medication?	2015		Pediatric Drugs		17	6	459-477	Baweja, R. and Mattison, R. E. and Waxmonsky, J. G.	https://www.scopus.com/inward/record.uri?eid=2-s2.0-84947614982&doi=10.1007%2fs40272-015-0144-2&partnerID=40&md5=76b00f020dcb89c2d32d1e217eb1e362				RAYYAN-INCLUSION: {"aresya"=>"Excluded"}	10.1007/s40272-015-0144-2
rayyan-1090645817	Evaluation of the Effectiveness of a Tablet Computer Application (App) in Helping Students with Visual Impairments Solve Mathematics Problems	2018	1	JOURNAL OF VISUAL IMPAIRMENT & BLINDNESS	0145-482X 1559-1476	112	1	2019-05-01	Beal, C. R. and Rosenblum, L. P.					RAYYAN-INCLUSION: {"aresya"=>"Excluded"} | USER-NOTES: {"aresya"=>["Assitive technology"]}
rayyan-1090645818	A cluster-randomized controlled trial to improve student experiences in physical education: Results of a student-centered learning intervention with high school teachers	2019		Psychology of Sport and Exercise		45			Bechter, B. E. and Dimmock, J. A. and Jackson, B.	https://www.scopus.com/inward/record.uri?eid=2-s2.0-85067602077&doi=10.1016%2fj.psychsport.2019.101553&partnerID=40&md5=92e56fc9b309cb1356a797a9c7ef43aa				RAYYAN-INCLUSION: {"aresya"=>"Excluded"}	10.1016/j.psychsport.2019.101553
rayyan-1090645819	Respiratory care managers' preferences regarding baccalaureate and master's degree education for respiratory therapists	2003	9	Respir Care	0020-1324 (Print) 0020-1324	48	9	840-58	Becker, E. A.		eng		OBJECTIVE: Determine respiratory care managers' preferences regarding baccalaureate and master's degree education for practicing respiratory therapists (RTs). METHODS: A survey was mailed to 1,444 members of the Management Section of the American Association for Respiratory Care. Managers were asked about their preferences for RTs who hold or are pursuing baccalaureate degrees, the value of vario…	RAYYAN-INCLUSION: {"aresya"=>"Excluded"}		Attitude of Health Personnel;Education, Professional/*standards;Health Care Surveys;Humans;Personnel Management;Respiratory Therapy/*education/standards
rayyan-1090645820	APPLICATION OF ICT: "SIGUEME" PROJECT IN CHILDREN WITH AUTISM ASSOCIATED WITH MULTI-DISABILITY	2018		11TH INTERNATIONAL CONFERENCE OF EDUCATION, RESEARCH AND INNOVATION (ICERI2018)				3891-3897	Bedoya, G. and Mantilla, G.					RAYYAN-INCLUSION: {"aresya"=>"Excluded"}
rayyan-1090645821	Impact of Multi-Night Experimentally Induced Short Sleep on Adolescent Performance in a Simulated Classroom	2017	2	Sleep	0161-8105 (Print) 0161-8105	40	2		Beebe, D. W. and Field, J. and Milller, M. M. and Miller, L. E. and LeBlond, E.		eng		STUDY OBJECTIVES: Investigate whether a realistic "dose" of shortened sleep, relative to a well-rested state, causes a decline in adolescents' learning and an increase in inattentive and sleepy behaviors in a simulated classroom setting. METHODS: Eighty-seven healthy 14.0- to 16.9-year olds underwent a 3-week sleep manipulation protocol, including two 5-night sleep manipulation conditions present…	RAYYAN-INCLUSION: {"aresya"=>"Excluded"}	10.1093/sleep/zsw035	*Achievement;Adolescent;Adolescent Behavior/*physiology/psychology;Attention/*physiology;Cross-Over Studies;Female;Humans;Learning/*physiology;Male;Psychology, Adolescent;Sleep Deprivation/physiopathology/*psychology;Sleep Stages/*physiology;*Sleep deprivation;*adolescence;*learning.
rayyan-1090645822	Classroom-Based Strategies to Reduce Disparities in Physical Activity Among Children with Asthma	2022	5	Prev Sci	1389-4986	23	4	587-597	Beemer, L. R. and Lewis, T. C. and Ajibewa, T. A. and Dopp, R. and A, B. Eisman and Hasson, R. E.		eng		Children with asthma often experience physical activity (PA) induced symptoms 5-15Â min following the start of exercise. Classroom PA breaks provide short intermittent bouts of PA and may represent a novel strategy to safely promote PA participation in this clinical population. The purpose of this study was to determine the feasibility of a classroom-based PA intervention, Interrupting Prolonged …	RAYYAN-INCLUSION: {"aresya"=>"Excluded"}	10.1007/s11121-022-01347-7	*Asthma;Child;*Exercise;Humans;Schools;Sedentary Behavior;Students;Adolescents;Asthma;Children;Classroom-based physical activity;Intermittent exercise
rayyan-1090645823	The impact of learning space on teaching behaviors	2013	9	Nurse Educ Pract	1471-5953	13	5	382-7	Beery, T. A. and Shell, D. and Gillespie, G. and Werdman, E.		eng		In traditional classrooms the teacher stands at the front of the room and rows of students face forward. Many academic institutions have chosen to renovate traditional classrooms and turn them into spaces more conducive to collaboration. Few data exist supporting the notion that changing physical space affects teaching behaviors. We used a mixed method design to evaluate teaching behaviors in tra…	RAYYAN-INCLUSION: {"aresya"=>"Excluded"}	10.1016/j.nepr.2012.11.001	Cooperative Behavior;*Environment Design;Humans;*Interpersonal Relations;*Learning;Problem-Based Learning;Qualitative Research;Teaching/*methods;United States;Video Recording;Classroom design;Learning space;Mixed methods;Teaching behaviors
rayyan-1090645824	Designing novel activities before instruction: Use of contrasting cases and a rich dataset	2023	3	Br J Educ Psychol	0007-0998	93	1	299-317	Bego, C. R. and Chastain, R. J. and DeCaro, M. S.		eng		BACKGROUND: In exploratory learning, students first explore a new topic with an activity and then receive instruction. This inversion of the traditional tell-then-practice order typically benefits conceptual knowledge and transfer, but not always. AIMS: The current work examines the impact of including contrasting cases in an exploration activity, which can enhance student perception of novel pro…	RAYYAN-INCLUSION: {"aresya"=>"Excluded"}	10.1111/bjep.12555	Humans;*Learning;*Students/psychology;Knowledge;STEM education;exploratory learning;productive failure;transfer;undergraduate education
rayyan-1090645825	A Smart Service System for Spatial Intelligence and Onboard Navigation for Individuals with Visual Impairment ((VISION)-I-4 Thailand): study protocol of a randomized controlled trial of visually impaired students at the Ratchasuda College, Thailand	2023	3	TRIALS	1745-6215	24	1		Beheshti, M. and Naeimi, T. and Hudson, T. E. and Feng, C. and Mongkolwat, P. and Riewpaiboon, W. and Seiple, W. and Vedanthan, R. and Rizzo, J. R.					RAYYAN-INCLUSION: {"aresya"=>"Excluded"} | RAYYAN-LABELS: wrong intervention | USER-NOTES: {"aresya"=>["Not related", "Assitive training", "Wrong intervention ", "Wrong outcome"]}	10.1186/s13063-023-07173-8
rayyan-1090645826	I. Prevalence of crown fractures of permanent incisors in schoolchildren aged 7-11 years from Plovdiv	2008	4	Folia Med (Plovdiv)	0204-8043 (Print) 0204-8043	50	2	43-9	Belcheva, A. B. and Indzhova, K. N. and Manolova, M. S. and Stefanov, R. S. and Mileva, S. P.		eng		The aim of the study was to determine the prevalence of crown fractures of permanent incisors in schoolchildren aged 7-11 years from the town of Plovdiv. MATERIAL AND METHODS: The present study included 2572 children (1287 boys and 1285 girls) at the age of 7 to 11 years from Plovdiv. A modification of the WHO classification for reporting crown fractures was used. Examinations were performed only…	RAYYAN-INCLUSION: {"aresya"=>"Excluded"}		Bulgaria/epidemiology;Child;Composite Resins/therapeutic use;Crowns;Dental Enamel/injuries;Female;Humans;Incisor/*injuries;Male;Prevalence;Tooth Crown/*injuries;Tooth Fractures/*epidemiology/therapy
rayyan-1090645827	An Innovative Interprofessional Course in Ophthalmology and Low Vision for Occupational Therapy Students	2023	3	JOURNAL OF VISUAL IMPAIRMENT & BLINDNESS	0145-482X 1559-1476	117	2	107-115	Bell, A. and Bonafede, L. and Lorch, A. and Snitzer, M. and Edmonds, S. A. and Levin, A. V.					RAYYAN-INCLUSION: {"aresya"=>"Excluded"}	10.1177/0145482X231169294
rayyan-1090645828	Teaching of Nuclear Cardiology in Times of Pandemic: Transfer of a Case-based Interactive Course from Classroom to Distance Learning	2022	2	Nuklearmedizin	0029-5566 (Print) 0029-5566	61	1	2015-06-01	Bell, L. and Lemos, M. and Mottaghy, F. M. and Lindner, O. and Heinzel, A.		eng		AIM: While methods of independent study, such as problem-based learning, have been shown beneficial to students' learning outcome and motivation to self-educate, these concepts are currently challenged by the pandemic. The aim of the current study was the evaluation of the transfer of an interactive nuclear cardiology teaching module to an online, distance learning setting. METHODS: Two-hundred-f…	The authors declare that they have no conflict of interest. | RAYYAN-INCLUSION: {"aresya"=>"Excluded"}	10.1055/a-1697-7795 %(Lehre der Nuklearkardiologie in Zeiten der Pandemie: Transfer eines fallbasierten interaktiven Kurses vom Seminarraum zum Distanzkurs.	*Cardiology;*Education, Distance;Humans;Motivation;Pandemics;Problem-Based Learning
rayyan-1090645829	The evaluation of the impact of a stand-biased desk on energy expenditure and physical activity for elementary school students	2014	9	Int J Environ Res Public Health	1661-7827 (Print) 1660-4601	11	9	9361-75	Benden, M. E. and Zhao, H. and Jeffrey, C. E. and Wendel, M. L. and Blake, J. J.		eng		Due to the increasing prevalence of childhood obesity, the association between classroom furniture and energy expenditure as well as physical activity was examined using a standing-desk intervention in three central-Texas elementary schools. Of the 480 students in the 24 classrooms randomly assigned to either a seated or stand-biased desk equipped classroom, 374 agreed to participate in a week-lo…	RAYYAN-INCLUSION: {"aresya"=>"Excluded"}	10.3390/ijerph110909361	Child;*Energy Metabolism;Female;Humans;Interior Design and Furnishings/*instrumentation/*standards;Male;*Motor Activity;Schools;*Students;Texas
rayyan-1090645830	Internet use and television viewing in children and its association with vision loss: a major public health problem	2012		JOURNAL OF PUBLIC HEALTH IN AFRICA	2038-9922 2038-9930	3	1	65-69	Bener, A. and Al-M and i, H. S.					RAYYAN-INCLUSION: {"aresya"=>"Excluded"} | USER-NOTES: {"aresya"=>["Not related", "Assistiv training and technology"]}	10.4081/jphia.2012.e16
rayyan-1090645831	Metabolic syndrome in adolescents: definition based on regression of IDF adult cut-off points	2016	12	Public Health	0033-3506	141		88-94	Benmohammed, K. and Valensi, P. and Balkau, B. and Lezzar, A.		eng		OBJECTIVES: The objective of this study was to derive a sex- and age-specific definition of the metabolic syndrome (MetS) and its abnormalities for adolescents. STUDY DESIGN: This is a cross-sectional study. METHODS: A total of 1100 adolescent students, aged 12-18 y, were randomly selected from schools and classrooms in the city of Constantine, Algeria; all had anthropometric measurements taken, …	RAYYAN-INCLUSION: {"aresya"=>"Excluded"}	10.1016/j.puhe.2016.09.001	Adolescent;Algeria/epidemiology;Body Mass Index;Child;Cross-Sectional Studies;Female;Humans;Hypertension/epidemiology;International Agencies;Male;Metabolic Syndrome/*diagnosis/*epidemiology;Prevalence;Reference Standards;Regression Analysis;Sex Distribution;*Terminology as Topic;Waist Circumference;Insulin resistance;Metabolic syndrome;Obesity
rayyan-1090645832	Team awareness, problem drinking, and drinking climate: workplace social health promotion in a policy context	2004	11	Am J Health Promot	0890-1171 (Print) 0890-1171	19	2	103-13	Bennett, J. B. and Patterson, C. R. and Reynolds, G. S. and Wiitala, W. L. and Lehman, W. E.		eng		PURPOSE: (1) To determine the effectiveness of classroom health promotion/prevention training designed to improve work climate and alcohol outcomes; (2) to assess whether such training contributes to improvements in problem drinking beyond standard workplace alcohol policies. DESIGN: A cross-sectional survey assessed employee problem drinking across three time periods. This was followed by a prev…	RAYYAN-INCLUSION: {"aresya"=>"Excluded"}	10.4278/0890-1171-19.2.103	Adult;Alcohol Drinking/*prevention & control;Analysis of Variance;Chi-Square Distribution;Cooperative Behavior;Cross-Sectional Studies;Female;Health Knowledge, Attitudes, Practice;Health Promotion/*methods;Humans;Inservice Training;Male;Occupational Health Services/*organization & administration;Peer Group;Program Evaluation;Social Environment;Social Support;Stress, Psychological/complications;Wo…
rayyan-1090645833	Period teasing, stigma and knowledge: A survey of adolescent boys and girls in Northern Tanzania	2020		PLoS One	1932-6203	15	10	e0239914	Benshaul-Tolonen, A. and Aguilar-Gomez, S. and Heller Batzer, N. and Cai, R. and Nyanza, E. C.		eng		Emerging evidence suggests that menstruation-related teasing is a common experience among adolescent girls with ramifications on their school participation, yet empirical evidence on the prevalence and determinants of period teasing in schools remain scarce. Menstrual hygiene research and policies almost exclusively focus on girls and women, leading to a dearth of knowledge of male attitudes. We …	The authors have declared that no competing interests exist. | RAYYAN-INCLUSION: {"aresya"=>"Excluded"}	10.1371/journal.pone.0239914	Adolescent;*Attitude;*Bullying;Child;Female;Health Knowledge, Attitudes, Practice;Humans;Hygiene;Male;Men/*psychology;Menstrual Hygiene Products/supply & distribution;Menstruation/*psychology;*Social Norms;*Social Stigma;Surveys and Questionnaires;Tanzania;Women/*psychology;Young Adult
rayyan-1090645834	Education outside the classroom as upstream school health promotion: 'adding-in' physical activity into children's everyday life and settings	2022	5	Scand J Public Health	1403-4948	50	3	303-311	Bentsen, P. and Mygind, L. and Elsborg, P. and Nielsen, G. and Mygind, E.		eng		INTRODUCTION: It is central for public health to answer questions related to how to change health and wellbeing in populations through interdisciplinarity and health in all policies and sectors. For a school physical activity promotion initiative to be acceptable and thus feasible, the buy-in of teachers is fundamental. Therefore, school physical activity promotion should be integrated into and s…	RAYYAN-INCLUSION: {"aresya"=>"Excluded"}	10.1177/1403494821993715	Child;Curriculum;Educational Status;*Exercise;Female;Health Promotion;Humans;Male;*School Health Services;Schools;learning;motor skills;movement integration;outdoor education;physical literacy
rayyan-1090645835	Temperament and externalizing behavior: social preference and perceived acceptance as protective factors	2008	7	Dev Psychol	0012-1649 (Print) 0012-1649	44	4	957-968	Berdan, L. E. and Keane, S. P. and Calkins, S. D.		eng		The purpose of this study was to explore the role of social preference and perceived acceptance as moderators of the relation between child temperament and externalizing behavior. Participants included 399 children evaluated at pre-kindergarten and kindergarten assessments. Pre-kindergarten children characterized by high temperamental Surgency/Extraversion were more likely to exhibit hyperactivit…	RAYYAN-INCLUSION: {"aresya"=>"Excluded"}	10.1037/0012-1649.44.4.957	Aggression/*psychology;Child Behavior Disorders/diagnosis/psychology;Child, Preschool;Female;Humans;Hyperkinesis/diagnosis/*psychology;*Internal-External Control;Longitudinal Studies;Male;*Peer Group;Personality Assessment;Rejection, Psychology;*Social Identification;Socialization;Sociometric Techniques;*Temperament
rayyan-1090645836	Low-cost, take-home, beating heart simulator for health-care education	2011		Stud Health Technol Inform	0926-9630 (Print) 0926-9630	163		57-9	Berg, D. R. and Carlson, A. and Durfee, W. K. and Sweet, R. M. and Reihsen, T.		eng		Intended for medical students studying the evaluation and diagnosis of heart arrhythmias, the beating heart arrhythmia simulator combines visual, auditory, and tactile stimuli to enhance the student's retention of the subtle differences between various conditions of the heart necessary for diagnosis. Unlike existing heart arrhythmia simulators, our simulator is low cost and easily deployable in t…	RAYYAN-INCLUSION: {"aresya"=>"Excluded"}		Cardiology/*education;Computer Simulation;Computer-Assisted Instruction/*instrumentation;Education, Medical, Continuing/*methods;Heart/*physiology;Heart Rate/physiology;*Heart, Artificial;Humans;Miniaturization;*Models, Biological;*User-Computer Interface
rayyan-1090645837	Why do early adolescents bully? Exploring the influence of prestige norms on social and psychological motives to bully	2016	1	J Adolesc	0140-1971	46		45-56	Berger, C. and Caravita, S. C.		eng		The present study examines psychological (e.g., Machiavellianism) and social (i.e., perceived popularity) motives for bullying, exploring the effects that classroom prestige norms for physical and relational aggression may have on these associations. A longitudinal multilevel study design was adopted, which included 978 5th to 7th graders from four Chilean schools. Participants were assessed thre…	RAYYAN-INCLUSION: {"aresya"=>"Excluded"}	10.1016/j.adolescence.2015.10.020	Adolescent;Adolescent Behavior/*psychology;Aggression/*psychology;*Bullying;Child;Chile;Female;Humans;Interpersonal Relations;Longitudinal Studies;Machiavellianism;Male;Motivation;Peer Group;Schools;Self Report;Social Environment;Students/*psychology;Bullying;Popularity;Prestige norms
rayyan-1090645838	Spatial dynamics in the classroom: Does seating choice matter?	2019		PLoS One	1932-6203	14	12	e0226953	Bergtold, J. S. and Yeager, E. A. and Griffin, T. W.		eng		This study examines peer and seating effects on overall class performance and exams from a spatial perspective for principles of economics courses at a major Land Grand institution in the Midwest. Both spatial and student specific factors were identified that impact performance. The spatial relationships in the classroom were explored to determine if students' peers and seating choice affect thei…	The authors have declared that no competing interests exist. | RAYYAN-INCLUSION: {"aresya"=>"Excluded"}	10.1371/journal.pone.0226953	Educational Measurement/*statistics & numerical data;Female;Humans;Male;*Peer Group;Schools/*statistics & numerical data;*Spatial Analysis;Students/psychology/*statistics & numerical data
rayyan-1090645839	Reliability of height and weight measurements collected by physical education teachers for a school-based body mass index surveillance and screening system	2013	1	J Sch Health	0022-4391	83	1	2024-07-21	Berkson, S. S. and Espinola, J. and Corso, K. A. and Cabral, H. and McGowan, R. and Chomitz, V. R.		eng		BACKGROUND: To address the obesity epidemic among children and youth, school-based body mass index (BMI) screening and surveillance is proposed or mandated in 30 states. In Cambridge, MA, physical education (PE) teachers are responsible for these measurements. This research reports the reliability of height and weight measures collected by these PE teachers. METHODS: Using Bland-Altman plots, mea…	RAYYAN-INCLUSION: {"aresya"=>"Excluded"}	10.1111/j.1746-1561.2012.00743.x	Adult;Anthropometry/*methods;Body Height;*Body Mass Index;Body Weight;Child;Child Welfare/statistics & numerical data;Faculty/*statistics & numerical data;Female;Humans;Male;Obesity/diagnosis/*prevention & control;Physical Education and Training/*statistics & numerical data;Professional Competence/*statistics & numerical data;Regression Analysis;Reproducibility of Results;Schools
rayyan-1090645840	Success of an educational intervention on maternal/newborn nurses' breastfeeding knowledge and attitudes	2010	11	J Obstet Gynecol Neonatal Nurs	0090-0311	39	6	658-66	Bernaix, L. W. and Beaman, M. L. and Schmidt, C. A. and Harris, J. K. and Miller, L. M.		eng		OBJECTIVE: To test the effect of a breastfeeding educational program for improving breastfeeding knowledge, attitudes, and beliefs of maternal/newborn nurses, and to improve their intentions to provide breastfeeding support to new mothers. DESIGN: Quasi-experimental, pretest/posttest design. SETTING: Maternity units of 13 hospitals located in midwestern and east coast states. PARTICIPANTS: Nine e…	RAYYAN-INCLUSION: {"aresya"=>"Excluded"}	10.1111/j.1552-6909.2010.01184.x	*Breast Feeding;Education, Nursing, Continuing/*organization & administration;Female;*Health Knowledge, Attitudes, Practice;Humans;Infant Care;Infant, Newborn;Maternal-Child Nursing/*education/methods;Midwestern United States;Mothers/education;*Nurse's Role;Nurse-Patient Relations;Nursing Education Research;Nursing Staff, Hospital/*education;Pregnancy;Program Evaluation;Surveys and Questionnaires
rayyan-1090645841	Undergraduate nurse educators' transition to flipped classroom: A qualitative study	2019	7	Nurs Forum	0029-6473	54	3	461-467	Bernard, J. S. and Ghaffari, M.		eng		The flipped classroom continues to garner increasing interest in nursing education; however, few research studies fully document faculty experiences with its implementation. This study's purpose was to explore undergraduate nurse educators' transition from traditional teacher-centered, content-driven strategies to the flipped classroom and describe perceived successes and challenges during the pr…	RAYYAN-INCLUSION: {"aresya"=>"Excluded"}	10.1111/nuf.12355	Adult;Canada;Education, Nursing, Baccalaureate/methods/standards/trends;Faculty, Nursing/*psychology;Female;Humans;Interviews as Topic/methods;Qualitative Research;Teaching/psychology/*standards/trends;United States
rayyan-1090645842	Use of Computer Vision Tools to Identify Behavioral Markers of Pediatric Obsessive-Compulsive Disorder: A Pilot Study	2017		Journal of Child and Adolescent Psychopharmacology		27	2	140-147	Bernstein, G. A. and Hadjiyanni, T. and Cullen, K. R. and Robinson, J. W. and Harris, E. C. and Young, A. D. and Fasching, J. and Walczak, N. and Lee, S. and Morellas, V. and Papanikolopoulos, N.	https://www.scopus.com/inward/record.uri?eid=2-s2.0-85016133524&doi=10.1089%2fcap.2016.0067&partnerID=40&md5=3a5f87209c02c050d0bb7637358396de				RAYYAN-INCLUSION: {"aresya"=>"Excluded"}	10.1089/cap.2016.0067
rayyan-1090645843	Effectiveness of lectures attended via interactive video conferencing versus in-person in preparing third-year internal medicine clerkship students for Clinical Practice Examinations (CPX)	2007		Teach Learn Med	1040-1334 (Print) 1040-1334	19	1	2024-08-04	Bertsch, T. F. and Callas, P. W. and Rubin, A. and Caputo, M. P. and Ricci, M. A.		eng		BACKGROUND: The current practice in medical education is to place students at off-site locations. The effectiveness of these students attending remote lectures using interactive videoconferencing needs to be evaluated. PURPOSE: To determine whether lecture content covering clinical objectives is learned by medical students located at remote sites. METHODS: During the University of Vermont medicin…	RAYYAN-INCLUSION: {"aresya"=>"Excluded"}	10.1080/10401330709336616	Adult;*Clinical Clerkship;*Education, Distance;Evaluation Studies as Topic;Humans;Internal Medicine/*education;Teaching/*methods;Vermont;*Videoconferencing
rayyan-1090645844	One year of digital teaching in psychiatry as a response to the COVID-19 pandemic: Knowledge gain and content evaluation of medical students for two summer semesters in 2020 and 2021	2022		PLoS One	1932-6203	17	10	e0276660	Besse, M. and Signerski-Krieger, J. and Wiltfang, J. and Bartels, C. and Belz, M.		eng		After the beginning of the COVID-19 pandemic in 2020, digital teaching had to be implemented by most universities at short notice and widely replaced classroom teaching. As a consequence, digital teaching further reduced direct social interaction for students. One year after the introduction of digital teaching formats at our university medical center (department of psychiatry and psychotherapy),…	The authors have declared that no competing interests exist. | RAYYAN-INCLUSION: {"aresya"=>"Excluded"}	10.1371/journal.pone.0276660	Humans;*Students, Medical;Pandemics;*COVID-19/epidemiology;Learning;*Psychiatry;Teaching
rayyan-1090645845	A behavioral intervention for war-affected youth in Sierra Leone: a randomized controlled trial	2014	12	J Am Acad Child Adolesc Psychiatry	0890-8567 (Print) 0890-8567	53	12	1288-97	Betancourt, T. S. and McBain, R. and Newnham, E. A. and Akinsulure-Smith, A. M. and Brennan, R. T. and Weisz, J. R. and Hansen, N. B.		eng		OBJECTIVE: Youth in war-affected regions are at risk for poor psychological, social, and educational outcomes. Effective interventions are needed to improve mental health, social behavior, and school functioning. This randomized controlled trial tested the effectiveness of a 10-session cognitive-behavioral therapy (CBT)-based group mental health intervention for multisymptomatic war-affected yout…	Drs. Betancourt, Newnham, Akinsulure-Smith, Brennan, Weisz, Hansen, and McBain report no biomedical interests or potential conflicts of interest. | RAYYAN-INCLUSION: {"aresya"=>"Excluded"}	10.1016/j.jaac.2014.09.011	Adolescent;Adult;Cognitive Behavioral Therapy/*methods;Female;Humans;Male;Mental Disorders/etiology/*therapy;Sierra Leone;Treatment Outcome;*Warfare;Young Adult;intervention;mental health;randomized controlled trial;war-affected;youth
rayyan-1090645846	Trainee teachers' conceptions of teaching and learning, classroom layout and exam design	2004	12	EDUCATIONAL STUDIES	0305-5698 1465-3400	30	4	355-372	Betoret, F. D. and Artiga, A. G.					RAYYAN-INCLUSION: {"aresya"=>"Excluded"} | RAYYAN-LABELS: wrong population | USER-NOTES: {"aresya"=>["discussion"]}	10.1080/0305569042000310309
rayyan-1090645847	Prevalence and factors associated with childhood visual impairment in Ethiopia	2017		CLINICAL OPHTHALMOLOGY	1177-5483	11		1941-1948	Bezabih, L. and Abebe, T. W. and Fite, R. O.					RAYYAN-INCLUSION: {"aresya"=>"Excluded"}	10.2147/OPTH.S135011
rayyan-1090645848	Ambient light level varies with different locations and environmental conditions: Potential to impact myopia	2021		PLoS One	1932-6203	16	7	e0254027	Bh and ary, S. K. and Dhakal, R. and Sanghavi, V. and Verkicharla, P. K.		eng		PURPOSE: Considering that time spent outdoors is protective for myopia, we investigated how ambient light levels reaching the eye varies across 9 outdoor and 4 indoor locations in 5 different environmental conditions. METHODS: Illuminance (lux) was recorded using a lux meter under conditions of weather (sunny/cloudy), time of a day (7:00,10:00,13:00, and 16:00 hours), seasons (summer/winter), and…	The authors have declared that no competing interests exist. | RAYYAN-INCLUSION: {"aresya"=>"Excluded"} | RAYYAN-LABELS: wrong population | USER-NOTES: {"aresya"=>["discussion"]}	10.1371/journal.pone.0254027	*Environment;Humans;*Light;Myopia/*epidemiology;Seasons;Time Factors;Weather
rayyan-1090645849	Size-resolved fluorescent biological aerosol particle concentrations and occupant emissions in a university classroom	2014	12	Indoor Air	0905-6947	24	6	604-17	Bhangar, S. and Huffman, J. A. and Nazaroff, W. W.		eng		This study is among the first to apply laser-induced fluorescence to characterize bioaerosols at high time and size resolution in an occupied, common-use indoor environment. Using an ultraviolet aerodynamic particle sizer, we characterized total and fluorescent biological aerosol particle (FBAP) levels (1-15 Î¼m diameter) in a classroom, sampling with 5-min resolution continuously during eighteen…	RAYYAN-INCLUSION: {"aresya"=>"Excluded"}	10.1111/ina.12111	Aerosols/analysis;Air Pollution, Indoor/*analysis;Environmental Monitoring;Fluorescence;Humans;Particle Size;Time Factors;Universities;Ventilation;Bioaerosol;Coarse particles;Human activity;Indoor air quality;Time-resolved measurement;Uv-aps
rayyan-1090645850	Analysis of Perception of Students and Faculty on Case Based Early Clinical Exposure in First Year Medical Students	2022	7	Mymensingh Med J	1022-4742	31	3	841-847	Bhardwaj, N. and Joshi, A. and Kataria, D. S. and Katariya, D.		eng		Early clinical exposure (ECE) is a novel strategy for medical colleges to bridge the gap between basic and clinical sciences. There are few studies that explain student's and faculty's perspective on ECE. This study compares the ECE models (Case-based and Video-based case) in terms of benefits and challenges. This cross-over comparative study with 120 medical students of MBBS Batch 2019 and 8 fac…	RAYYAN-INCLUSION: {"aresya"=>"Excluded"}		Attitude;Faculty;Humans;India;Perception;*Students, Medical
rayyan-1090645851	Causes of childhood blindness in the northeastern states of India	2008	11	INDIAN JOURNAL OF OPHTHALMOLOGY	0301-4738	56	6	495-499	Bhattacharjee, H. and Das, K. and Borah, R. R. and Guha, K. and Gogate, P. and Purukayastha, S. and Gilbert, C.					RAYYAN-INCLUSION: {"aresya"=>"Excluded"}
rayyan-1090645852	Cognitive Neuroscience: Synchronizing Brains inÂ theÂ Classroom	2017	5	Curr Biol	0960-9822	27	9	R346-r348	Bhattacharya, J.		eng		Traditional cognitive neuroscience is based on studying single individuals in a lab. A paradigm shift is made by a new study that monitors simultaneously the brains of a dozen students in a classroom setting and demonstrates a link between brain-to-brain synchrony and classroom engagement.	RAYYAN-INCLUSION: {"aresya"=>"Excluded"}	10.1016/j.cub.2017.03.071	Brain;*Cognitive Neuroscience;Humans;Students/psychology
rayyan-1090645853	The spread of macroscopic droplets from a simulated cough with and without the use of masks or barriers	2021		PLoS One	1932-6203	16	5	e0250275	Bhavsar, A. A.		eng		One of the main challenges during the COVID-19 pandemic is the lack of safety measures and guidelines to reduce the risk of viral spread among people during gatherings. This study was conducted to evaluate the distance of oral and nasal droplet spread in a model that simulates coughing and sneezing in a public setting, specifically a school setting, to guide faculty and staff members with safety …	The authors have declared that no competing interests exist. | RAYYAN-INCLUSION: {"aresya"=>"Excluded"}	10.1371/journal.pone.0250275	Aerosols/*analysis;Air Microbiology;COVID-19/prevention & control/*transmission/virology;*Computer Simulation;*Cough/virology;Fluorescent Dyes/chemistry;Humans;Masks;Personal Protective Equipment;SARS-CoV-2/isolation & purification
rayyan-1090645854	Translating child development research into practice: Can teachers foster children's theory of mind in primary school?	2016	12	Br J Educ Psychol	0007-0998	86	4	592-605	Bianco, F. and Lecce, S.		eng		BACKGROUND: Translating research findings into practice should be one of the objectives of developmental psychology. Recently, research demonstrated the existence of individual differences in theory of mind (ToM) during middle childhood that are crucial for children's academic and social adjustment. AIMS: This study aims to transfer the results of recent experimental studies on ToM interventions …	RAYYAN-INCLUSION: {"aresya"=>"Excluded"}	10.1111/bjep.12125	Child;Child Development/*physiology;Female;Humans;Male;Psychology, Developmental/*methods;Schools;*Teaching;Theory of Mind/*physiology;intervention;mentalizing;middle childhood;teachersâ€™ practices;theory of mind;training
rayyan-1090645855	Sexual harassment in online communications: effects of gender and discourse medium	2002	2	Cyberpsychol Behav	1094-9313 (Print) 1094-9313	5	1	33-42	Biber, J. K. and Doverspike, D. and Baznik, D. and Cober, A. and Ritter, B. A.		eng		Differences in the perception of sexual harassment depending on discourse medium (traditional classroom setting versus online) and gender were examined via survey with 270 undergraduate participants. It was hypothesized that (1) participants would differ in their evaluations of similar behaviors when they were described as occurring in a traditional classroom setting as opposed to an online envir…	RAYYAN-INCLUSION: {"aresya"=>"Excluded"}	10.1089/109493102753685863	Adult;*Communication;Female;Humans;*Internet;*Interpersonal Relations;Male;*Sexual Harassment
rayyan-1090645856	Differential effects of seating arrangements on disruptive behavior of fifth grade students during independent seatwork	2012		J Appl Behav Anal	0021-8855 (Print) 0021-8855	45	2	407-11	Bicard, D. F. and Ervin, A. and Bicard, S. C. and Baylot-Casey, L.		eng		We investigated teacher versus student seat selection in the context of group and individual seating arrangements. Disruptive behavior during group seating occurred at twice the rate when students chose their seats than when the teacher chose. During individual seating, disruptive behavior occurred more than three times as often when the students chose their seats. The results are discussed in re…	RAYYAN-INCLUSION: {"aresya"=>"Excluded"} | RAYYAN-LABELS: wrong intervention | USER-NOTES: {"aresya"=>["Wrong intervention "]}	10.1901/jaba.2012.45-407	Attention Deficit and Disruptive Behavior Disorders/*psychology/*rehabilitation;Child;*Choice Behavior;Faculty;Female;Humans;Male;*Territoriality;antecedent interventions;classroom management;elementary students;general education;seating arrangements
rayyan-1090645857	Lisdexamfetamine dimesylate and mixed amphetamine salts extended-release in children with ADHD: a double-blind, placebo-controlled, crossover analog classroom study	2007	11	Biol Psychiatry	0006-3223 (Print) 0006-3223	62	9	970-6	Biederman, J. and Boellner, S. W. and Childress, A. and Lopez, F. A. and Krishnan, S. and Zhang, Y.		eng		BACKGROUND: Lisdexamfetamine dimesylate is a therapeutically inactive prodrug in which d-amphetamine is covalently bound to l-lysine, a naturally occurring amino acid. Pharmacologically active d-amphetamine is released from lisdexamfetamine following oral ingestion. METHODS: This phase 2, randomized, double-blind, placebo- and active-controlled crossover study compared the efficacy and safety of …	RAYYAN-INCLUSION: {"aresya"=>"Excluded"}	10.1016/j.biopsych.2007.04.015	Amphetamine/*therapeutic use;Attention Deficit Disorder with Hyperactivity/*drug therapy;Central Nervous System Stimulants/*therapeutic use;Child;Cross-Over Studies;Delayed-Action Preparations/therapeutic use;Dextroamphetamine/*therapeutic use;Double-Blind Method;Female;Humans;Lisdexamfetamine Dimesylate;Male;Psychiatric Status Rating Scales;Time Factors;Treatment Outcome
rayyan-1090645858	A developmental intergroup theory of social stereotypes and prejudice	2006		Adv Child Dev Behav	0065-2407 (Print) 0065-2407	34		39-89	Bigler, R. S. and Liben, L. S.		eng		Developmental intergroup theory specifies the mechanisms and rules that govern the processes by which children single out groups as targets of stereotyping and prejudice, and by which children learn and construct both the characteristics (i.e., stereotypes) and affective responses (i.e., prejudices) that are associated with these groups in their culture. Specifically, we argue that children have …	RAYYAN-INCLUSION: {"aresya"=>"Excluded"}	10.1016/s0065-2407(06)80004-2	Child;*Child Development;*Group Processes;Humans;*Prejudice;*Psychological Theory;*Social Behavior;*Social Perception;*Stereotyping
rayyan-1090645859	The Effect of Schematic Organizer Presented with Direct Teaching to Students with Multiple Disabilities on Teaching a Science Subject	2021		ANKARA UNIVERSITESI EGITIM BILIMLERI FAKULTESI OZEL EGITIM DERGISI-ANKARA UNIVERSITY FACULTY OF EDUCATIONAL SCIENCES JOURNAL OF SPECIAL EDUCATION	1304-7639 2149-8261	22	1	175-206	Bilgic, H. C. and Safak, P.					RAYYAN-INCLUSION: {"aresya"=>"Excluded"}	10.21565/ozelegitimdergisi.629598
rayyan-1090645860	Studying physiology within a flipped classroom: The importance of on-campus activities for nursing students' experiences of mastery	2020	8	J Clin Nurs	0962-1067	29	15	2907-2917	Bingen, H. M. and Steindal, S. A. and Krumsvik, R. J. and Tveit, B.		eng		AIMS AND OBJECTIVES: To explore the on-campus activities of the flipped classroom and their role in nursing students' experiences of mastering physiology. BACKGROUND: A nurse must be confident in their knowledge of physiology to feel confident as a nurse. However, many nursing students do not believe in their ability to master physiology. The flipped classroom design could facilitate active learn…	RAYYAN-INCLUSION: {"aresya"=>"Excluded"}	10.1111/jocn.15308	Education, Nursing, Baccalaureate/*standards;Female;Focus Groups;Humans;Male;Physiology/*education;Problem-Based Learning/methods;Qualitative Research;Students, Nursing/psychology;active learning;flipped classroom;mastery;nursing education;physiology
rayyan-1090645861	Teaching educational assistants to facilitate the multisymbol message productions of young students who require augmentative and alternative communication	2010	5	Am J Speech Lang Pathol	1058-0360	19	2	108-20	Binger, C. and Kent-Walsh, J. and Ewing, C. and Taylor, S.		eng		PURPOSE: Many classroom educational assistants (EAs) have a significant amount of responsibility in carrying out educational plans for children who use augmentative and alternative communication (AAC), but they receive little instruction on how to do so (Kent-Walsh & Light, 2003). This study investigates the impact of using a communication partner instructional program to teach EAs how to teach t…	RAYYAN-INCLUSION: {"aresya"=>"Excluded"}	10.1044/1058-0360(2009/09-0015)	*Communication Aids for Disabled;*Education, Special;Female;Humans;Language Development Disorders/*therapy;*Nonverbal Communication;*Social Facilitation;*Students;*Symbolism;Teaching/*methods;Workforce;Young Adult
rayyan-1090645862	Considerations of the built environment for autistic individuals: A review of the literature	2022		Autism		26	8	1904-1915	Black, M. H. and McGarry, S. and Churchill, L. and Dâ€™Arcy, E. and Dalgleish, J. and Nash, I. and Jones, A. and Tse, T. Y. and Gibson, J. and BÃ¶lte, S. and Girdler, S.	https://www.scopus.com/inward/record.uri?eid=2-s2.0-85132104127&doi=10.1177%2f13623613221102753&partnerID=40&md5=edcf4b1fdd639306e2af60b778744037				RAYYAN-INCLUSION: {"aresya"=>"Excluded"}	10.1177/13623613221102753
rayyan-1090645863	Core components of an anti-racist approach among health professions educators: an integrative review	2023	9	Int J Med Educ	2042-6372	14		131-136	Blanchet Garneau, A. and Lavoie, P. and Sit, V. and Laurent SÃ©dillot, C.		eng		OBJECTIVES: This integrative literature review aimed to identify the core elements of an anti-racist approach among health professions educators. METHODS: We searched five databases CINAHL (EBSCOhost), ERIC (ProQuest Dissertations & Thesis Global), EMBASE (Ovid), MEDLINE (Ovid), and Web of Science (Social Sciences Citation Index, Citation Index Expanded) in March 2021. The search strategy combine…	RAYYAN-INCLUSION: {"aresya"=>"Excluded"}	10.5116/ijme.64e9.b6b4	Humans;*Health Occupations;*Antiracism;Databases, Factual;Health Facilities;Knowledge;anti-racist pedagogy;health professions education;integrative review;racism
rayyan-1090645864	Loud versus quiet praise: a direct behavioral comparison in secondary classrooms	2014	8	J Sch Psychol	0022-4405	52	4	349-60	Blaze, J. T. and Olmi, D. J. and Mercer, S. H. and Dufrene, B. A. and Tingstom, D. H.		eng		The purpose of the present study was to compare the effects of teacher public (i.e., loud) and private (i.e., quiet) praise on students' appropriately engaged behavior (AEB) and disruptive behaviors (DB). Employing a combined multiple-baseline withdrawal design, the effects of loud and quiet praise were assessed across two pairs of secondary classrooms. Each classroom's mean percentage of observe…	RAYYAN-INCLUSION: {"aresya"=>"Excluded"}	10.1016/j.jsp.2014.05.006	Adolescent;Adolescent Behavior/*psychology;Adult;*Faculty;Humans;*Interpersonal Relations;Schools;Students/*psychology;Behavior intervention;Classroom intervention;Positive Behavior Intervention and Supports;Praise;Secondary classroom
rayyan-1090645865	Understanding safety culture by visualization of scenarios--development and evaluation of an interactive prototype	2012		Work	1051-9815	41		3213-5	BlomÃ©, M. and Ek, A.		eng		To be able to disseminate knowledge about maritime safety culture and safety management to different actors in the Swedish maritime sector, a preliminary pedagogical concept was developed and evaluated. As a first user group, students at upper secondary maritime schools were chosen and the pedagogical concept was adapted for this group. The concept includes an interactive prototype and a teacher'…	RAYYAN-INCLUSION: {"aresya"=>"Excluded"}	10.3233/wor-2012-0585-3213	*Computer-Assisted Instruction;Humans;Occupational Health/*education;Organizational Culture;Problem-Based Learning/methods;*Safety;*Ships;Sweden
rayyan-1090645866	Factors Influencing Fluid Milk Waste in a Breakfast in the Classroom School Breakfast Program	2018	4	J Nutr Educ Behav	1499-4046	50	4	349-356.e1	Blondin, S. A. and Goldberg, J. P. and Cash, S. B. and Griffin, T. S. and Economos, C. D.		eng		OBJECTIVE: To determine predictors of fluid milk waste in a Breakfast in the Classroom School Breakfast Program. DESIGN: Cross-sectional with 3 repeated measures/classroom. SETTING: Elementary schools in a medium-sized, low-income, urban school district. PARTICIPANTS: Twenty third- through fourth-grade classrooms across 6 schools. MAIN OUTCOMES: Dependent variables include percentage of total and…	RAYYAN-INCLUSION: {"aresya"=>"Excluded"}	10.1016/j.jneb.2017.12.006	Animals;*Breakfast;Child;Cross-Sectional Studies;Feeding Behavior/psychology;Female;Food Services;Humans;Male;*Milk;Schools;Students/psychology/*statistics & numerical data;Urban Population;Waste Products/*statistics & numerical data;breakfast, school;food waste;juice;milk;school breakfast program
rayyan-1090645867	Influence of Flexible Classroom Seating on the Wellbeing and Mental Health of Upper Elementary School Students: A Gender Analysis	2022	5	FRONTIERS IN PSYCHOLOGY	1664-1078	13			Bluteau, J. and Aubenas, S. and Dufour, F.					RAYYAN-INCLUSION: {"aresya"=>"Excluded"} | USER-NOTES: {"aresya"=>["Not related", "Psychology factor"]}	10.3389/fpsyg.2022.821227
rayyan-1090645868	Psychological Factors Associated With Visual Impairment	2023	8	JOURNAL OF VISUAL IMPAIRMENT & BLINDNESS	0145-482X 1559-1476				Boadi-Kusi, S. B. and Asamoah, S. and Zaabaar, E. and Hammond, F. and Ackom, C. K.					RAYYAN-INCLUSION: {"aresya"=>"Excluded"} | USER-NOTES: {"aresya"=>["Not related - physical factors"]}	10.1177/0145482X231184435
rayyan-1090645869	Socio-professional Integration for Amblyopic Patients	2016	3	REVISTA DE CERCETARE SI INTERVENTIE SOCIALA	1583-3410 1584-5397	52		187-194	Bogdanici, S. T. and Martinescu, G. and S and ulache, C. M. and Bogdanici, C. M.					RAYYAN-INCLUSION: {"aresya"=>"Excluded"}
rayyan-1090645870	On the non-disabled perceptions of four common mobility devices in Norway: A comparative study based on semantic differentials	2019		Technology and Disability		31	1	15-25	Boiani, J. A. M. and Barili, S. R. M. and Medola, F. O. and S and nes, F. E.	https://www.scopus.com/inward/record.uri?eid=2-s2.0-85069495942&doi=10.3233%2fTAD-190226&partnerID=40&md5=258aab71afeee4517b02329eba3c5373				RAYYAN-INCLUSION: {"aresya"=>"Excluded"}	10.3233/TAD-190226
rayyan-1090645871	Social comparison in the classroom: Priming approach/avoidance changes the impact of social comparison on self-evaluation and performance	2022	6	Br J Educ Psychol	0007-0998	92	2	e12466	Boissicat, N. and Fayant, M. P. and Nurra, C. and Muller, D.		eng		BACKGROUND: Social comparisons between pupils are especially relevant at school. Such comparisons influence self-perception and performance. When pupils evaluate themselves more negatively and perform worse after an upward comparison (with a better off pupil) than a downward comparison (with a worse-off pupil), this is a contrast effect. On the other hand, when they evaluate themselves more posit…	RAYYAN-INCLUSION: {"aresya"=>"Excluded"}	10.1111/bjep.12466	*Diagnostic Self Evaluation;Humans;Schools;Self Concept;Self-Assessment;*Social Comparison;approach/avoidance;classroom;performance;self-evaluation;social comparison
rayyan-1090645872	The vocational education setting for health promotion: a survey of students' health risk behaviours and preferences for help	2013	12	Health Promot J Austr	1036-1073 (Print) 1036-1073	24	3	185-91	Bonevski, B. and Guillaumier, A. and Paul, C. and Walsh, R.		eng		BACKGROUND: Adolescence and young adulthood is a time of risky health behaviour initiation and experimentation. Smoking, risky drinking, poor nutrition and physical activity, and a lack of sun protection behaviour, often become established in early adulthood. Levels of health risk behaviours occurring amongst tertiary education and training students and their preferences for types of on-campus he…	RAYYAN-INCLUSION: {"aresya"=>"Excluded"}	10.1071/he13047	Adolescent;Adult;Alcohol Drinking/epidemiology;Body Mass Index;Cross-Sectional Studies;Diet/standards/statistics & numerical data;Female;Fruit/standards;*Health Behavior;Health Promotion/methods/*organization & administration;Humans;Male;Motor Activity;New South Wales/epidemiology;Prevalence;Protective Agents/therapeutic use;*Risk-Taking;Smoking/epidemiology;Students/psychology/statistics & numer…
rayyan-1090645873	Isolation and identification of human coronavirus 229E from frequently touched environmental surfaces of a university classroom that is cleaned daily	2018	1	Am J Infect Control	0196-6553 (Print) 0196-6553	46	1	105-107	Bonny, T. S. and Yezli, S. and Lednicky, J. A.		eng		Frequently touched surfaces of a university classroom that is cleaned daily contained viable human coronavirus 229E (CoV-229E). Tests of a CoV-229E laboratory strain under conditions that simulated the ambient light, temperature, and relative humidity conditions of the classroom revealed that some of the virus remained viable on various surfaces for 7 days, suggesting CoV-229E is relatively stabl…	RAYYAN-INCLUSION: {"aresya"=>"Excluded"}	10.1016/j.ajic.2017.07.014	Coronavirus 229E, Human/genetics/*isolation & purification;*Environmental Microbiology;*Household Work;Humans;RNA, Viral/isolation & purification;Surface Properties;*Universities;Frequently touched environmental surfaces;Human coronavirus 229E
rayyan-1090645874	Regular and temporary occupants' perceptions of satisfaction in tertiary education buildings	2021	7	Ergonomics	0014-0139	64	7	926-942	Bortolini, R. and Forcada, N.		eng		There is little knowledge about occupants' satisfaction when diverse end users coexist in the same building. This paper presents the results of a survey administered to 1013 occupants in 43 academic buildings in Spain, with the aim to reveal the perception of the indoor environmental quality and workplace ergonomics of both lecturers and students. The results revealed that light adequacy, cleanli…	RAYYAN-INCLUSION: {"aresya"=>"Excluded"}	10.1080/00140139.2021.1882706	Air Conditioning;*Air Pollution, Indoor;Female;Humans;Male;Perception;*Personal Satisfaction;Ventilation;End user satisfaction;end user characteristics;indoor environment quality;tertiary education buildings;workplace ergonomics
rayyan-1090645875	Low vision affects the reading process quantitatively but not qualitatively	2006		JOURNAL OF SPECIAL EDUCATION	0022-4669	39	4	208-219	Bosman, A. M. T. and Gompel, M. and Vervloed, M. P. J. and van Bon, W. H. J.					RAYYAN-INCLUSION: {"aresya"=>"Excluded"} | RAYYAN-LABELS: wrong intervention | USER-NOTES: {"aresya"=>["Visual training ", "Wrong intervention"]}	10.1177/00224669060390040201
rayyan-1090645876	Teaching differential diagnosis in primary care using an inverted classroom approach: student satisfaction and gain in skills and knowledge	2015	4	BMC Med Educ	1472-6920	15		63	BÃ¶sner, S. and Pickert, J. and Stibane, T.		eng		BACKGROUND: Differential diagnosis is a crucial skill for primary care physicians. General practice plays an increasing important role in undergraduate medical education. Via general practice, students may be presented with an overview of the whole spectrum of differential diagnosis in regard to common symptoms encountered in primary care. This project evaluated the impact of a blended learning p…	RAYYAN-INCLUSION: {"aresya"=>"Excluded"} | USER-NOTES: {"aresya"=>["Teaching training "]}	10.1186/s12909-015-0346-x	*Attitude of Health Personnel;*Clinical Competence;*Computer-Assisted Instruction;*Curriculum;*Diagnosis, Differential;Education, Medical, Undergraduate/*methods;*Educational Measurement;Focus Groups;General Practice/*education;Germany;Humans;*Models, Educational;*Primary Health Care;Students, Medical/*psychology;Surveys and Questionnaires
rayyan-1090645877	Social Skills for Youths with Visual Impairments: A Meta-Analysis	2013	11	JOURNAL OF VISUAL IMPAIRMENT & BLINDNESS	0145-482X 1559-1476	107	6	497-508	Botsford, K. D.					RAYYAN-INCLUSION: {"aresya"=>"Excluded"}	10.1177/0145482X1310700610
rayyan-1090645878	Teacher stress and burnout in urban middle schools: Associations with job demands, resources, and effective classroom practices	2019	12	J Sch Psychol	0022-4405	77		36-51	Bottiani, J. H. and Duran, C. A. K. and Pas, E. T. and Bradshaw, C. P.		eng		Stress and burnout are pervasive among public school teachers and amplified in urban schools, where job demands are often high and resources low. Relatively little is known about factors contributing to stress and burnout among urban school teachers specifically, or how these aspects of teacher occupational wellbeing relate to their use of effective classroom practices. Rather than utilizing obje…	RAYYAN-INCLUSION: {"aresya"=>"Excluded"}	10.1016/j.jsp.2019.10.002	*Adaptation, Psychological;Burnout, Professional/*epidemiology/*psychology;Female;Humans;Male;Mid-Atlantic Region/epidemiology;Poverty/psychology/statistics & numerical data;Racial Groups/psychology/statistics & numerical data;School Teachers/*psychology/statistics & numerical data;Self Efficacy;Sex Factors;Stress, Psychological/epidemiology/psychology;Urban Population/statistics & numerical data…
rayyan-1090645879	Prenatal methylmercury, postnatal lead exposure, and evidence of attention deficit/hyperactivity disorder among Inuit children in Arctic QuÃ©bec	2012	10	Environ Health Perspect	0091-6765 (Print) 0091-6765	120	10	1456-61	Boucher, O. and Jacobson, S. W. and Plusquellec, P. and Dewailly, E. and Ayotte, P. and Forget-Dubois, N. and Jacobson, J. L. and Muckle, G.		eng		BACKGROUND: Prenatal exposure to methylmercury (MeHg) and polychlorinated biphenyls (PCBs) has been associated with impaired performance on attention tasks in previous studies, but the extent to which these cognitive deficits translate into behavioral problems in the classroom and attention deficit/hyperactivity disorder (ADHD) remains unknown. By contrast, lead (Pb) exposure in childhood has bee…	The authors declare they have no actual or competing financial interests. | RAYYAN-INCLUSION: {"aresya"=>"Excluded"}	10.1289/ehp.1204976	Adolescent;Arctic Regions/epidemiology;Attention Deficit Disorder with Hyperactivity/chemically;induced/ethnology/etiology;Attention Deficit and Disruptive Behavior Disorders/*chemically;induced/epidemiology/ethnology;Child;Child Behavior;Child Behavior Disorders/*chemically induced/epidemiology/ethnology;Chromatography, Gas;Conduct Disorder/chemically induced/epidemiology/ethnology;*Environmenta…
rayyan-1090645880	Hearing Math: Algebra Supported eText for Students With Visual Impairments	2014		Assist Technol	1040-0435 (Print) 1040-0435	26	3	131-9	Bouck, E. C. and Weng, P. L.		eng		Supported eText for students with visual impairments in mathematics has a promising, emerging literature base, although little of the existing research focuses on implementation within a classroom setting. This qualitative study sought to understand the use of supported eText to deliver algebra to students with visual impairments enrolled in algebra mathematics courses. The study also sought to e…	RAYYAN-INCLUSION: {"aresya"=>"Excluded"} | RAYYAN-LABELS: wrong outcome	10.1080/10400435.2013.870939	Adolescent;Adult;*Audiovisual Aids;*Computer-Assisted Instruction/instrumentation/methods;Female;Humans;Male;Mathematics/*education;*Self-Help Devices;Textbooks as Topic;Visually Impaired Persons/*rehabilitation;Young Adult;disability;eText;mathematics;visual impairment
rayyan-1090645881	Case series: indoor-photosensitivity caused by fluorescent lamps in patients treated with vemurafenib for metastatic melanoma	2014	12	BMC Cancer	1471-2407	14		967	Boudewijns, S. and Gerritsen, W. R. and Koornstra, R. H.		eng		BACKGROUND: Vemurafenib, a selective inhibitor of genetically activated BRAF, is registered for unresectable stage III and stage IV melanomas harboring a BRAF mutation. Photosensitivity related to exposure to sunlight is a common side-effect. We here present three cases of indoor-photosensitivity due to fluorescent lamps, whilst undergoing treatment with vemurafenib. CASE PRESENTATION: Patient A …	RAYYAN-INCLUSION: {"aresya"=>"Excluded"}	10.1186/1471-2407-14-967	Adult;Antineoplastic Agents/*adverse effects/therapeutic use;Female;*Fluorescence;Humans;Indoles/*adverse effects/therapeutic use;Male;Melanoma/*complications/drug therapy/pathology;Middle Aged;Neoplasm Metastasis;Photosensitivity Disorders/diagnosis/*etiology;Proto-Oncogene Proteins B-raf/antagonists & inhibitors;Skin/pathology;Sulfonamides/*adverse effects/therapeutic use;Vemurafenib
rayyan-1090645882	Effects of contrasting equivalent teaching approaches on student ratings	2004		J Allied Health	0090-7421 (Print) 0090-7421	33	1	70-4	Bovee, M. L. and Gran, D. F.		eng		One of the most active areas in educational research in recent years has centered on the method of problem-based learning (PBL). The advantages of PBL methods have prompted educators to investigate and implement PBL activities in the clinical science classroom. The purpose of this exploratory study was to note any difference in students' faculty ratings, when viewed as a whole, between one group …	RAYYAN-INCLUSION: {"aresya"=>"Excluded"}		Adult;Allied Health Personnel/education/psychology;*Attitude of Health Personnel;Chiropractic/*education;Educational Measurement;Faculty/*standards;Female;Humans;Interpersonal Relations;Iowa;Male;Middle Aged;Pilot Projects;*Problem-Based Learning;Program Evaluation;Spine/physiopathology;Students, Health Occupations/*psychology;Surveys and Questionnaires;Teaching/*methods
rayyan-1090645883	The practical and principled problems with educational neuroscience	2016	10	Psychol Rev	0033-295x	123	5	600-12	Bowers, J. S.		eng		The core claim of educational neuroscience is that neuroscience can improve teaching in the classroom. Many strong claims are made about the successes and the promise of this new discipline. By contrast, I show that there are no current examples of neuroscience motivating new and effective teaching methods, and argue that neuroscience is unlikely to improve teaching in the future. The reasons are…	RAYYAN-INCLUSION: {"aresya"=>"Excluded"}	10.1037/rev0000025	Brain/*physiology;Child;*Education;Humans;*Neurosciences;Teaching
rayyan-1090645884	Psychology, not educational neuroscience, is the way forward for improving educational outcomes for all children: Reply to Gabrieli (2016) and Howard-Jones et al. (2016)	2016	10	Psychol Rev	0033-295x	123	5	628-35	Bowers, J. S.		eng		In Bowers (2016), I argued that there are (a) practical problems with educational neuroscience (EN) that explain why there are no examples of EN improving teaching and (b) principled problems with the logic motivating EN that explain why it is likely that there never will be. In the following article, I consider the main responses raised by both Gabrieli (2016) and Howard-Jones et al. (2016) and …	RAYYAN-INCLUSION: {"aresya"=>"Excluded"}	10.1037/rev0000043	Child;Humans;*Neurosciences
rayyan-1090645885	Physical Activity Opportunities in US Early Child Care Programs	2022	6	Pediatrics	0031-4005	149	6		Boyle, M. H. and Olsho, L. E. W. and Mendelson, M. R. and Stidsen, C. M. and Logan, C. W. and Witt, M. B. and Gola, A. A. H. and Copel and , K. A.		eng		BACKGROUND AND OBJECTIVES: Physical activity provides health and developmental benefits to young children. The Study of Nutrition and Activity in Child Care Settings describes physical activity opportunities and sedentary occasions for children aged 1 to 5 years at programs participating in the US Department of Agriculture Child and Adult Care Food Program. METHODS: The Study of Nutrition and Act…	RAYYAN-INCLUSION: {"aresya"=>"Excluded"}	10.1542/peds.2020-048850	Adult;Child;*Child Care;*Child Day Care Centers;Child Health;Child, Preschool;Early Intervention, Educational;Exercise;Humans
rayyan-1090645886	The intelligibility of speech in elementary school classrooms	2008	4	J Acoust Soc Am	0001-4966	123	4	2078-86	Bradley, J. S. and Sato, H.		eng		This is the second of two papers describing the results of acoustical measurements and speech intelligibility tests in elementary school classrooms. The intelligibility tests were performed in 41 classrooms in 12 different schools evenly divided among grades 1, 3, and 6 students (nominally 6, 8, and 11 year olds). Speech intelligibility tests were carried out on classes of students seated at thei…	RAYYAN-INCLUSION: {"aresya"=>"Excluded"}	10.1121/1.2839285	Acoustics;Age Factors;*Architecture;Child;Humans;Noise/prevention & control;*Schools;*Speech Perception
rayyan-1090645887	Using Complier Average Causal Effect Estimation to Examine Student Outcomes of the PAX Good Behavior Game When Integrated with the PATHS Curriculum	2020	11	Adm Policy Ment Health	0894-587x	47	6	972-986	Bradshaw, C. P. and Shukla, K. D. and Pas, E. T. and Berg, J. K. and Ialongo, N. S.		eng		A growing body of research has documented a link between variation in implementation dosage and outcomes associated with preventive interventions. Complier Average Causal Effect (CACE; Jo in J Educ Behav Stat 27:385-409, 2002) analysis allows for estimating program impacts in light of variation in implementation. This study reports intent-to-treat (ITT) and CACE findings from a randomized control…	RAYYAN-INCLUSION: {"aresya"=>"Excluded"}	10.1007/s10488-020-01034-1	Aggression;Child;Curriculum;Humans;*Problem Behavior;*Schools;Students;Causal inference;Implementation;Prevention;Randomized controlled trial;Schools
rayyan-1090645888	The effects of fifth graders' socially directed behavior on motor and social responses of children with severe multiple handicaps	1991		Research in Developmental Disabilities		12	1	2016-01-01	Brady, M. P. and Martin, S. and Williams, R. E. and Burta, M.	https://www.scopus.com/inward/record.uri?eid=2-s2.0-0025969471&doi=10.1016%2f0891-4222%2891%2990019-O&partnerID=40&md5=1df0ec29b56873d3c12e7754284163e9				RAYYAN-INCLUSION: {"aresya"=>"Excluded"}	10.1016/0891-4222(91)90019-O
rayyan-1090645889	Diagnosis and Treatment of Attention Deficit Hyperactivity Disorder During Adolescence in the Primary Care Setting: A Concise Review	2016		Journal of Adolescent Health		59	2	135-143	Brahmbhatt, K. and Hilty, D. M. and Hah, M. and Han, J. and Angkustsiri, K. and Schweitzer, J. B.	https://www.scopus.com/inward/record.uri?eid=2-s2.0-84969277710&doi=10.1016%2fj.jadohealth.2016.03.025&partnerID=40&md5=9f3d8dd2aadacd8801f01b8d0a9224ca				RAYYAN-INCLUSION: {"aresya"=>"Excluded"}	10.1016/j.jadohealth.2016.03.025
rayyan-1090645890	A randomized, double-blind, crossover study of once-daily dexmethylphenidate in children with attention-deficit hyperactivity disorder: rapid onset of effect	2008		CNS Drugs	1172-7047 (Print) 1172-7047	22	8	693-704	Brams, M. and Muniz, R. and Childress, A. and Giblin, J. and Mao, A. and Turnbow, J. and Borrello, M. and McCague, K. and Lopez, F. A. and Silva, R.		eng		BACKGROUND: Long-acting methylphenidate formulations provide control of attention-deficit hyperactivity disorder (ADHD) symptoms for up to 12 hours; however, not all formulations have rapid onset of therapeutic effect, which is essential for providing symptom control during morning hours. The primary objective of this randomized, double-blind, crossover study was to assess the efficacy of dexmeth…	RAYYAN-INCLUSION: {"aresya"=>"Excluded"}	10.2165/00023210-200822080-00006	Analysis of Variance;Attention Deficit Disorder with Hyperactivity/*drug therapy;Central Nervous System Stimulants/*therapeutic use;Child;Cross-Over Studies;*Dexmethylphenidate Hydrochloride;Double-Blind Method;Drug Administration Schedule;Drug Delivery Systems/methods;Drug Evaluation;Female;Humans;Male;Methylphenidate/*therapeutic use;Personality Assessment;Psychiatric Status Rating Scales;Retro…
rayyan-1090645891	A randomized, double-blind study of 30 versus 20 mg dexmethylphenidate extended-release in children with attention-deficit/hyperactivity disorder: late-day symptom control	2012	10	J Clin Psychopharmacol	0271-0749	32	5	637-44	Brams, M. and Turnbow, J. and Pestreich, L. and Giblin, J. and Childress, A. and McCague, K. and Muniz, R.		eng		The objective of this study was to evaluate the safety and efficacy of dexmethylphenidate extended-release (d-MPH-ER) 30 versus 20 mg in children with attention-deficit/hyperactivity disorder (ADHD) in a 12-hour laboratory classroom setting. In a randomized, double-blind, 3-period Ã— 3-treatment, crossover study, children aged 6 to 12 years with Diagnostic and Statistical Manual of Mental Disorde…	RAYYAN-INCLUSION: {"aresya"=>"Excluded"}	10.1097/JCP.0b013e3182677825	Attention Deficit Disorder with Hyperactivity/*drug therapy/physiopathology;Central Nervous System Stimulants/*administration & dosage/adverse effects;Child;Cross-Over Studies;Delayed-Action Preparations;*Dexmethylphenidate Hydrochloride;Dose-Response Relationship, Drug;Double-Blind Method;Female;Humans;Male;Methylphenidate/*administration & dosage/adverse effects;Time Factors;Treatment Outcome
rayyan-1090645892	Flexible Methodology for Assisted Small School Children Investigation	2018		ELEARNING CHALLENGES AND NEW HORIZONS, VOL 4				105-112	Braun, B.					RAYYAN-INCLUSION: {"aresya"=>"Excluded"}	10.12753/2066-026X-18-230
rayyan-1090645893	Welcoming Deaf Students into STEM: Recommendations for University Science Education	2018	9	CBE Life Sci Educ	1931-7913	17	3	es10	Braun, D. C. and Clark, M. D. and Marchut, A. E. and Solomon, C. M. and Majocha, M. and Davenport, Z. and Kushalnagar, R. S. and Listman, J. and Hauser, P. C. and Gormally, C.		eng		Scientists are shaped by their unique life experiences and bring these perspectives to their research. Diversity in life and cultural experiences among scientists, therefore, broadens research directions and, ultimately, scientific discoveries. Deaf individuals, for example, have successfully contributed their unique perspectives to scientific inquiry. However, deaf individuals still face challen…	RAYYAN-INCLUSION: {"aresya"=>"Excluded"}	10.1187/cbe.17-05-0081	Engineering/*education;Faculty;Humans;Learning;Mathematics/*education;Mentoring;Mentors;*Persons With Hearing Impairments;Research;Science/*education;*Students;Teaching;Technology/*education;*Universities
rayyan-1090645894	Effects of a seating chart intervention for target and nontarget students	2020	3	J Exp Child Psychol	0022-0965	191		104742	Braun, S. S. and van den Berg, Y. H. M. and Cillessen, A. H. N.		eng		Teachers' efforts to manage classroom social dynamics can have positive effects on students' social relationships. One way in which teachers may seek to manage these relationships is through seating arrangements. In a randomized control trial, van den Berg, Segers, and Cillessen (2012) found that closer proximity in the classroom can reduce disliking between two students who dislike each other (t…	RAYYAN-INCLUSION: {"aresya"=>"Excluded"} | RAYYAN-LABELS: wrong population,wrong intervention | USER-NOTES: {"aresya"=>["Wrong intervention "]}	10.1016/j.jecp.2019.104742	Aggression/*psychology;Child;*Cooperative Behavior;Female;Humans;Male;Schools;*Social Interaction;*Social Perception;Students/*psychology;Classroom peer context;Classroom social dynamics;Overt aggression;Peer relations;Prosocial behavior;School-based interventions;Seating arrangements
rayyan-1090645895	School-related factors in the development of bullying perpetration and victimization: introduction to the special section	2015	1	J Abnorm Child Psychol	0091-0627	43	1	2024-04-01	Brendgen, M. and Troop-Gordon, W.		eng		Although not limited to school contexts, bullying perpetration and victimization often emanates from social ecologies formed within the classroom. Thus, to fully illuminate risk for involvement in bullying, we must investigate contextual features of schools that heighten or minimize aggression among students and the targeting of children for peer victimization. To this end, the articles in this s…	RAYYAN-INCLUSION: {"aresya"=>"Excluded"}	10.1007/s10802-014-9939-9	Adolescent;*Bullying;Child;*Crime Victims;*Faculty;Humans;*Peer Group;*Schools;Students
rayyan-1090645896	Interprofessional team-based placements: The importance of space, place, and facilitation	2017	7	J Interprof Care	1356-1820	31	4	429-437	Brewer, M. L. and Flavell, H. L. and Jordon, J.		eng		Interprofessional education in practice settings typically requires greater resource investment than in the classroom or online. Increased interest in return on investment means research on the outcomes of practice-based interprofessional education is needed. In this article, we report findings from a qualitative study involving a series of focus groups with health sciences' students during their…	RAYYAN-INCLUSION: {"aresya"=>"Excluded"}	10.1080/13561820.2017.1308318	Clinical Clerkship/*organization & administration;Communication;Community Health Services/*organization & administration;Cooperative Behavior;Focus Groups;Group Processes;Health Occupations/*education;Humans;*Interprofessional Relations;Leadership;Patient Care Team/*organization & administration;Professional Role;Qualitative Research;Western Australia;Case study;interprofessional education;pre-qu…
rayyan-1090645897	The Effects of Ecologically Valid Intervention Strategies on the Locomotor Skills of Children With Visual Impairments	2020	4	ADAPTED PHYSICAL ACTIVITY QUARTERLY	0736-5829 1543-2777	37	2	177-192	Brian, A. and Bostick, L. and Starrett, A. and Klavina, A. and Miedema, S. T. and Pennell, A. and Stribing, A. and Gilbert, E. and Lieberman, L. J.					RAYYAN-INCLUSION: {"aresya"=>"Excluded"}	10.1123/apaq.2019-0019
rayyan-1090645898	Influence of Sports Camps and Vision on Perceived Motor Competence in Children and Adolescents Who Are Visually Impaired	2018	9	JOURNAL OF VISUAL IMPAIRMENT & BLINDNESS	0145-482X 1559-1476	112	5	509-518	Brian, A. and Taunton, S. and Haibach-Beach, P. and Lieberman, L. J.					RAYYAN-INCLUSION: {"aresya"=>"Excluded"}
rayyan-1090645899	An evaluation of observational methods for measuring response to classwide intervention	2015	3	Sch Psychol Q	1045-3830	30	1	37-49	Briesch, A. M. and Hemphill, E. M. and Volpe, R. J. and Daniels, B.		eng		Although there is much research to support the effectiveness of classwide interventions aimed at improving student engagement, there is also a great deal of variability in terms of how response to group-level intervention has been measured. The unfortunate consequence of this procedural variability is that it is difficult to determine whether differences in obtained results across studies are att…	RAYYAN-INCLUSION: {"aresya"=>"Excluded"}	10.1037/spq0000065	Adolescent;*Behavior Observation Techniques;Child;Humans;Mathematics/*education;Observer Variation;Schools;*Students;Video Recording
rayyan-1090645900	An integrative review of the potential of wireless assistive technologies and internet of things (IoT) to improve accessibility to education for students with disabilities	2022	11	Assist Technol	1040-0435	34	6	653-660	Bright, D.		eng		This research paper seeks to examine the challenges and opportunities for wireless technologies and the Internet of Things (IoT) to improve access to education for students with disabilities (SwDs). As technology integration into educational content and learning environments occurs, it becomes paramount for scholars to consider how the needs of students with disabilities are incorporated into the…	RAYYAN-INCLUSION: {"aresya"=>"Excluded"} | USER-NOTES: {"aresya"=>["Assistive training and technology"]}	10.1080/10400435.2021.1956639	Humans;*Internet of Things;Wireless Technology;Students;*Disabled Persons;*Learning Disabilities;*Self-Help Devices;Internet;educational outcomes;students with disabilities;technology integration
rayyan-1090645901	Occurrence of bacteria and viruses on elementary classroom surfaces and the potential role of classroom hygiene in the spread of infectious diseases	2010	2	J Sch Nurs	1059-8405	26	1	33-41	Bright, K. R. and Boone, S. A. and Gerba, C. P.		eng		The presence of microorganisms on common classroom contact surfaces (fomites) was determined to identify the areas most likely to become contaminated. Six elementary classrooms were divided into control and intervention groups (cleaned daily with a quaternary ammonium wipe) and tested for heterotrophic bacteria. Three classrooms were also tested for norovirus and influenza A virus. Frequently use…	RAYYAN-INCLUSION: {"aresya"=>"Excluded"}	10.1177/1059840509354383	Absenteeism;Analysis of Variance;Child;Colony Count, Microbial;Disease Transmission, Infectious/*prevention & control;Disinfection/*methods;Equipment Contamination/*prevention & control;*Fomites/microbiology/virology;Humans;Influenza A virus/isolation & purification;Norovirus/isolation & purification;*Quaternary Ammonium Compounds;*Students;Washington
rayyan-1090645902	Child Safety Matters: Randomized Control Trial of a School-Based, Child Victimization Prevention Curriculum	2022	1	J Interpers Violence	0886-2605	37	1	538-556	Bright, M. A. and Sayedul Huq, M. and Patel, S. and Miller, M. D. and Finkelhor, D.		eng		Recognizing the potential of classrooms as a context for identifying and addressing child victimization, several U.S. states now mandate the inclusion of child abuse prevention in school curricula. There are, however, a limited number of evidence-based and developmentally appropriate curricula designed for elementary. This study utilized a randomized control trial (RCT) design to evaluate the kno…	RAYYAN-INCLUSION: {"aresya"=>"Excluded"}	10.1177/0886260520909185	*Bullying/prevention & control;Child;*Crime Victims;Curriculum;Humans;School Health Services;Schools;anything related to child abuse;bullying;child abuse;prevention of child abuse
rayyan-1090645903	Positive effects of indoor environmental conditions on students and their performance in higher education classrooms: A between-groups experiment	2023	4	Sci Total Environ	0048-9697	869		161813	Brink, H. W. and Krijnen, W. P. and Loomans, Mglc and Mobach, M. P. and Kort, H. S. M.		eng		This study explores if multiple alterations of the classrooms' indoor environmental conditions, which lead to environmental conditions meeting quality class A of Dutch guidelines, result in a positive effect on students' perceptions and performance. A field study, with a between-group experimental design, was conducted during the academic course in 2020-2021. First, the reverberation time (RT) wa…	Declaration of competing interest The authors declare that they have no known competing financial interests or personal relationships that could have appeared to influence the work reported in this paper. | RAYYAN-INCLUSION: {"aresya"=>"Excluded"} | RAYYAN-LABELS: wrong intervention | USER-NOTES: {"aresya"=>["Wrong intervention "]}	10.1016/j.scitotenv.2023.161813	Humans;*Schools;Ventilation;Students;*Air Pollution, Indoor;Learning;Emotional status;Health;Horizontal illuminance;Indoor air quality;Quality of learning;Reverberation time
rayyan-1090645904	Classrooms' indoor environmental conditions affecting the academic achievement of students and teachers in higher education: A systematic literature review	2021	3	Indoor Air	0905-6947 (Print) 0905-6947	31	2	405-425	Brink, H. W. and Loomans, Mglc and Mobach, M. P. and Kort, H. S. M.		eng		This study reports the outcomes of a systematic literature review, which aims to determine the influence of four indoor environmental parameters - indoor air, thermal, acoustic, and lighting conditions -on the quality of teaching and learning and on students' academic achievement in schools for higher education, defined as education at a college or university. By applying the Cochrane Collaborati…	The authors declare no competing interests. | RAYYAN-INCLUSION: {"aresya"=>"Excluded"} | RAYYAN-LABELS: wrong population | USER-NOTES: {"aresya"=>["discussion"]}	10.1111/ina.12745	Academic Performance;*Academic Success;*Air Pollution, Indoor;Humans;Learning;Schools;Students;Ventilation;facility management;indoor environmental quality;quality of teaching and learning;school design
rayyan-1090645905	A systematic approach to quantify the influence of indoor environmental parameters on students' perceptions, responses, and short-term academic performance	2022	10	Indoor Air	0905-6947 (Print) 0905-6947	32	10	e13116	Brink, H. W. and Loomans, Mglc and Mobach, M. P. and Kort, H. S. M.		eng		Several studies found that classrooms' indoor environmental quality (IEQ) can positively influence in-class activities. Understanding and quantifying the combined effect of four indoor environmental parameters, namely indoor air quality and thermal, acoustic, and lighting conditions on people is essential to create an optimal IEQ. Accordingly, a systematic approach was developed to study the effe…	The authors declare that they have no known competing financial interests or personal relationships that could have influenced the work reported in this paper. | RAYYAN-INCLUSION: {"aresya"=>"Excluded"} | RAYYAN-LABELS: wrong population | USER-NOTES: {"aresya"=>["discussion"]}	10.1111/ina.13116	Humans;*Air Pollution, Indoor;Pilot Projects;Students;*Academic Performance;classrooms' indoor environmental quality;health;higher education;performance;quality of learning;student responses
rayyan-1090645906	The relationship between sitting posture and seated-related upper quadrant musculoskeletal pain in computing South African adolescents: A prospective study	2015	12	Man Ther	1356-689x	20	6	820-6	Brink, Y. and Louw, Q. and Grimmer, K. and Jordaan, E.		eng		BACKGROUND: There is evidence that consistent sitting for prolonged periods is associated with upper quadrant musculoskeletal pain (UQMP). It is unclear whether postural alignment is a significant risk factor. OBJECTIVE AND DESIGN: The aim of the prospective study (2010-2011) was to ascertain if three-dimensional sitting postural angles, measured in a real-life school computer classroom setting, …	RAYYAN-INCLUSION: {"aresya"=>"Excluded"} | USER-NOTES: {"aresya"=>["Physical factor"]}	10.1016/j.math.2015.03.015	Adolescent;Anthropometry;Back Pain/epidemiology/etiology/physiopathology;Cohort Studies;Computers/*statistics & numerical data;Computing Methodologies;Confidence Intervals;Female;Follow-Up Studies;Humans;Incidence;Male;Musculoskeletal Pain/*epidemiology/etiology/*physiopathology;Neck Pain/epidemiology/physiopathology;*Pain Measurement;Posture/*physiology;Prospective Studies;Psychology;Risk Assess…
rayyan-1090645907	Effect of a Face-Aging Mobile App-Based Intervention on Skin Cancer Protection Behavior in Secondary Schools in Brazil: A Cluster-Randomized Clinical Trial	2020	7	JAMA Dermatol	2168-6068 (Print) 2168-6068	156	7	737-745	Brinker, T. J. and Faria, B. L. and de Faria, O. M. and Klode, J. and Schadendorf, D. and Utikal, J. S. and Mons, U. and Krieghoff-Henning, E. and Lisboa, O. C. and Oliveira, A. C. C. and Lino, H. A. and Bernardes-Souza, B.		eng		IMPORTANCE: Because exposure to UV radiation early in life is an important risk factor for melanoma development, reducing UV exposure in children and adolescents is of paramount importance. New interventions are urgently required. OBJECTIVE: To determine the effect of the free face-aging mobile app Sunface on the skin cancer protection behavior of adolescents. DESIGN, SETTING, AND PARTICIPANTS: T…	Conflict of Interest Disclosures: Dr Brinker reported receiving the Young Research Award from La Fondation la Roche-Posay for his research on the Sunface app and is the owner of Smart Health Heidelberg GmbH outside the submitted work. Dr Schadendorf reported receiving grants, personal fees, and nonfinancial support from Bristol-Myers Squibb; personal fees and nonfinancial support from Roche; gran…	10.1001/jamadermatol.2020.0511	Adolescent;Brazil;Face/radiation effects;Female;Follow-Up Studies;Health Behavior;Humans;Male;*Mobile Applications;Schools;Self-Examination/*statistics & numerical data;Sex Factors;*Skin;Skin Aging/*radiation effects;Skin Neoplasms/*prevention & control;Sunbathing/statistics & numerical data;Sunscreening Agents/*therapeutic use;Surveys and Questionnaires;Time Factors;Ultraviolet Rays/adverse effe…
rayyan-1090645908	A Medical Student-Delivered Smoking Prevention Program, Education Against Tobacco, for Secondary Schools in Germany: Randomized Controlled Trial	2017	6	J Med Internet Res	1439-4456 (Print) 1438-8871	19	6	e199	Brinker, T. J. and Owczarek, A. D. and Seeger, W. and Groneberg, D. A. and Brieske, C. M. and Jansen, P. and Klode, J. and Stoffels, I. and Schadendorf, D. and Izar, B. and Fries, F. N. and Hofmann, F. J.		eng		BACKGROUND: More than 8.5 million Germans suffer from chronic diseases attributable to smoking. Education Against Tobacco (EAT) is a multinational network of medical students who volunteer for school-based prevention in the classroom setting, amongst other activities. EAT has been implemented in 28 medical schools in Germany and is present in 13 additional countries around the globe. A recent qua…	Conflicts of Interest: None declared. | RAYYAN-INCLUSION: {"aresya"=>"Excluded"}	10.2196/jmir.7906	Adolescent;Child;Female;Germany;Humans;Male;Prospective Studies;Research Design;School Health Services/*statistics & numerical data;Schools/*statistics & numerical data;Smoking/epidemiology/*psychology;Smoking Cessation/*methods;Smoking Prevention/*methods;Students, Medical/*psychology;Surveys and Questionnaires;Tobacco;adolescents;medical students;school-based prevention;secondary schools;smokin…
rayyan-1090645909	A nontraditional method of providing radiation protection instruction at a large health science center	2006	2	Health Phys	0017-9078 (Print) 0017-9078	90	2	S40-3	Brinkley, B. S. and Thompson, M. A. and Bolus, N. E. and Dowd, S. B.		eng		In the 4 quarter of 2001 the University of Alabama at Birmingham (UAB) converted its traditional classroom radiation safety course, taught exclusively in a classroom setting four times each year, to a combined online-classroom format in which the majority of the course is taught online. This change was instituted in an effort to minimize the time spent in the classroom for UAB research personnel.…	RAYYAN-INCLUSION: {"aresya"=>"Excluded"}	10.1097/01.hp.0000194193.48068.97	Academic Medical Centers;Alabama;Health Physics/*education;Humans;Occupational Exposure;*Programmed Instructions as Topic;Radiation Protection/*methods;Teaching/*methods
rayyan-1090645910	Impacts of active school design on school-time sedentary behavior and physical activity: A pilot natural experiment	2017		PLoS One	1932-6203	12	12	e0189236	Brittin, J. and Frerichs, L. and Sirard, J. R. and Wells, N. M. and Myers, B. M. and Garcia, J. and Sorensen, D. and Trowbridge, M. J. and Huang, T.		eng		BACKGROUND: Children spend a significant portion of their days in sedentary behavior (SB) and on average fail to engage in adequate physical activity (PA). The school built environment may influence SB and PA, but research is limited. This natural experiment evaluated whether an elementary school designed to promote movement impacted students' school-time SB and PA. METHODS: Accelerometers measur…	Competing Interests: The authors have declared that no competing interests exist. TH and JB have served as consultants to VMDO Architects, unrelated to this project or manuscript. Distinct from work on this manuscript, DS is employed by VMDO Architects, and JB is employed by HDR, both architecture firms. This does not alter our adherence to PLOS ONE policies on sharing data and materials. | RAYYA…	10.1371/journal.pone.0189236	Child;*Exercise;Female;Humans;Male;Pilot Projects;*Schools;*Sedentary Behavior;Virginia
rayyan-1090645911	Inattention in very preterm children: implications for screening and detection	2014	9	Arch Dis Child	0003-9888	99	9	834-9	Brogan, E. and Cragg, L. and Gilmore, C. and Marlow, N. and Simms, V. and Johnson, S.		eng		OBJECTIVE: Children born very preterm (VP; <32â€…weeks) are at risk for attention deficit/hyperactivity disorders (ADHD). ADHD in VP children have a different clinical presentation to ADHD in the general population, and therefore VP children with difficulties may not come to the teacher's attention in school. We have assessed ADHD symptoms to determine whether VP children's difficulties may go un…	RAYYAN-INCLUSION: {"aresya"=>"Excluded"}	10.1136/archdischild-2013-305532	Adult;Attention Deficit Disorder with Hyperactivity/*diagnosis/epidemiology;Child;Child Behavior Disorders/*diagnosis/epidemiology;Faculty;Female;Humans;Infant, Extremely Premature;Infant, Newborn;Male;Middle Aged;Neonatal Screening/*methods;Parents;Prevalence;Risk Assessment;Surveys and Questionnaires;United Kingdom;Child Psychology;General Paediatrics;Neonatology;Neurodevelopment;Psychology
rayyan-1090645912	Teaching skeletal muscle adaptations to aerobic exercise using an American Physiological Society classic paper by Dr. Philip Gollnick and colleagues	2006	9	Adv Physiol Educ	1043-4046	30	3	113-8	Brown, G. A.		eng		The use of primary research in the classroom enhances the critical thinking abilities of students. The present article describes a strategy for using the American Physiological Society classic paper "Enzyme activity and fiber composition in skeletal muscle of untrained and trained men" by Dr. Philip D. Gollnick and colleagues to enhance the students' ability to understand research, increase their…	RAYYAN-INCLUSION: {"aresya"=>"Excluded"}	10.1152/advan.00054.2005	*Adaptation, Physiological;Exercise/*physiology;History, 20th Century;Humans;Muscle, Skeletal/*physiology;Physiology/*history;Societies, Medical;Teaching/*methods;*Teaching Materials;United States
rayyan-1090645913	Psychosocial interventions for children and adolescents after man-made and natural disasters: a meta-analysis and systematic review	2017	8	Psychol Med	0033-2917	47	11	1893-1905	Brown, R. C. and Witt, A. and Fegert, J. M. and Keller, F. and Rassenhofer, M. and Plener, P. L.		eng		Children and adolescents are a vulnerable group to develop post-traumatic stress symptoms after natural or man-made disasters. In the light of increasing numbers of refugees under the age of 18 years worldwide, there is a significant need for effective treatments. This meta-analytic review investigates specific psychosocial treatments for children and adolescents after man-made and natural disast…	RAYYAN-INCLUSION: {"aresya"=>"Excluded"}	10.1017/s0033291717000496	Adolescent;Child;*Disasters;Humans;Psychotherapy/*methods;Stress Disorders, Post-Traumatic/*therapy;Survivors/*psychology;Adolescents;children;disasters;interventions;post-traumatic stress disorder
rayyan-1090645914	Exploring similarities and differences among the self-reported academic integrity of Australian occupational therapy domestic and international students	2018	11	Nurse Educ Today	0260-6917	70		13-19	Brown, T. and Bourke-Taylor, H. and Isbel, S. and Gustafsson, L. and McKinstry, C. and Logan, A. and Etherington, J.		eng		BACKGROUND: Research into the prevalence of dishonest academic behaviours suggests that such behaviours may be extensive among international students in higher education. OBJECTIVE: To compare the academic integrity of domestic and international occupational therapy students and identify possible contributors to students' engagement in dishonest academic behaviours. DESIGN: A quantitative cross-s…	RAYYAN-INCLUSION: {"aresya"=>"Excluded"}	10.1016/j.nedt.2018.08.005	Academic Success;Adult;Cross-Sectional Studies;*Deception;Female;Humans;Internationality;Male;Occupational Therapy/*education;Professional Misconduct/*statistics & numerical data;*Self Report;Students, Health Occupations/*psychology;Surveys and Questionnaires;Universities;Academic dishonesty;Academic integrity;International students;Occupational therapy education
rayyan-1090645915	The importance of shared communication forms	2003		Journal of Visual Impairment and Blindness		97	2	106-109	Bruce, S. M.	https://www.scopus.com/inward/record.uri?eid=2-s2.0-0037315134&doi=10.1177%2f0145482x0309700206&partnerID=40&md5=acb7c31c1bd2f6ca3b40a8adbac5cf7e				RAYYAN-INCLUSION: {"aresya"=>"Excluded"}	10.1177/0145482x0309700206
rayyan-1090645916	Eleven Principles for Teaching Quality Improvement Virtually: Engaging With Geographically Distributed Learners	2018		J Contin Educ Health Prof	0894-1912	38	4	276-281	Bryan, J. L. and Stewart, D. E. and Uriarte, J. and Hern and ez, A. and Naik, A. D. and Godwin, K. M.		eng		Health care professionals in the United States are expected to engage in quality improvement (QI) as part of their daily practice. This has created the need for QI training at all levels of health professional education. A reported barrier to increasing QI-trained health care professionals is the lack of QI-trained faculty at health care institutions and the limited availability of practitioners,…	RAYYAN-INCLUSION: {"aresya"=>"Excluded"}	10.1097/ceh.0000000000000227	Education, Distance/*methods/standards;*Geographic Mapping;Humans;Interprofessional Relations;Quality Improvement/*trends;United States
rayyan-1090645917	Associations between Subjective and Objective Measures of the Community Food Environment and Executive Function in Early Childhood	2020	6	Nutrients	2072-6643	12	7		Bryant, L. M. and Eicher-Miller, H. A. and Korucu, I. and Schmitt, S. A.		eng		The present study utilized a cross-sectional design to assess whether two indicators of the community food environment, parent perceptions of the community food environment (i.e., as assessed by parent reports of access to, availability, and affordability of foods) and limited food access (via census data), were related to executive function in preschool children. Children were recruited during t…	The authors declare no conflict of interest. | RAYYAN-INCLUSION: {"aresya"=>"Excluded"}	10.3390/nu12071944	Adult;Child, Preschool;Cross-Sectional Studies;*Environment;*Executive Function;Feeding Behavior/*psychology;Female;Food Security/*statistics & numerical data;Humans;Linear Models;Male;Neuropsychological Tests;Social Environment;community food environment;executive function;food access;preschool children
rayyan-1090645918	Using 3D animations to teach intracellular signal transduction mechanisms: taking the arrows out of cells	2005		J Vet Med Educ	0748-321X (Print) 0748-321x	32	1	72-8	Buchanan, M. F. and Carter, W. C. and Cowgill, L. M. and Hurley, D. J. and Lewis, S. J. and MacLeod, J. N. and Melton, T. R. and Moore, J. N. and Pessah, I. and Roberson, M. and Robertson, T. P. and Smith, M. L. and V and enplas, M. L.		eng		Traditional methods of teaching intracellular biological processes and pathways use figures or flowcharts with the names of molecules linked with arrows. Many veterinary students, presented with such material, simply memorize the names or chemical structures of the molecules and are then likely to forget the material once the examination is completed. To address this problem, the authors designed…	RAYYAN-INCLUSION: {"aresya"=>"Excluded"}	10.3138/jvme.32.1.72	*Cell Physiological Phenomena;*Computer Graphics;*Computer-Assisted Instruction;Education, Veterinary;Humans;Signal Transduction;*Teaching
rayyan-1090645919	Achieving Digital Competence for Adults With Low Vision A Survey of the Literature and Recommendations for Occupational Therapy Practitioners and the Interdisciplinary Team	2022	7	TOPICS IN GERIATRIC REHABILITATION	0882-7524 1550-2414	38	3	203-207	Budash, D. E.					RAYYAN-INCLUSION: {"aresya"=>"Excluded"}	10.1097/TGR.0000000000000363
rayyan-1090645920	Enhancing Interprofessional Education With Team-Based Learning	2017	9	Nurse Educ	0363-3624	42	5	240-244	Buhse, M. and Della Ratta, C.		eng		Interprofessional education (IPE) has gained momentum across health profession schools in simulation and clinical settings. Exploring interprofessional experiences in the classroom setting may further enhance collaborative skills while advancing clinical knowledge. The authors describe an innovative approach to IPE to teach chronic care concepts to graduate nursing, physician assistant, and publi…	RAYYAN-INCLUSION: {"aresya"=>"Excluded"}	10.1097/nne.0000000000000370	Education, Nursing, Graduate;Health Occupations/*education;Humans;*Interprofessional Relations;*Learning;Nursing Education Research;Nursing Evaluation Research;Students, Health Occupations/*psychology;Students, Nursing/psychology;Students, Public Health/psychology
rayyan-1090645921	College collaboration with gifted programs: deaf studies unit (part 2)	2012		Am Ann Deaf	0002-726X (Print) 0002-726x	157	2	87-91	Buisson, G. J. and Jennifer, S.		eng		The present article is the second in a 2-part series. Part 1 explained the needs of students in gifted education programs (GEPs), the concept of interest-area mentorship, and how mentors help meet gifted elementary-school students' needs in light of National Association for Gifted Children standards. Part 2 explains that the goals and standards GEPs must address not only cover academics but also …	RAYYAN-INCLUSION: {"aresya"=>"Excluded"}	10.1353/aad.2012.1618	Child;Child, Gifted/*education;Curriculum;*Education of Hearing Disabled;*Faculty;Humans;*Mentors;*Sign Language;Young Adult
rayyan-1090645922	A closer look at opportunities for blind adults: Impacts of stigmatization and ocularcentrism	2020	9	BRITISH JOURNAL OF VISUAL IMPAIRMENT	0264-6196 1744-5809	38	3	270-283	Bulk, L. Y. and Smith, A. and Nimmon, L. and Jarus, T.					RAYYAN-INCLUSION: {"aresya"=>"Excluded"}	10.1177/0264619620911424
rayyan-1090645923	The classroom for a learning community	2004	4	Nurs Sci Q	0894-3184 (Print) 0894-3184	17	2	121	Bunkers, S. S.		eng		This column focuses on Eighth Street Bridge, a street newsletter printed in Sioux Falls, South Dakota. The evolution of the newsletter is depicted along with a discussion of the essence of a learning community. Teaching-learning endeavors associated with the newsletter are explicated and activities of this collaborative community effort are presented in light of Parse's community change concepts.	RAYYAN-INCLUSION: {"aresya"=>"Excluded"}	10.1177/0894318404263262	Community Health Centers;*Community Participation;Ill-Housed Persons/*psychology;Human Development;Humans;Interpersonal Relations;Learning;Nursing Theory;*Periodicals as Topic;Publishing;South Dakota
rayyan-1090645924	Airborne Asbestos Exposures from Warm Air Heating Systems in Schools	2016	1	Ann Occup Hyg	0003-4878 (Print) 0003-4878	60	1	27-39	Burdett, G. J. and Dewberry, K. and Staff, J.		eng		The aim of this study was to investigate the concentrations of airborne asbestos that can be released into classrooms of schools that have amosite-containing asbestos insulation board (AIB) in the ceiling plenum or other spaces, particularly where there is forced recirculation of air as part of a warm air heating system. Air samples were collected in three or more classrooms at each of three scho…	RAYYAN-INCLUSION: {"aresya"=>"Excluded"}	10.1093/annhyg/mev062	Air Pollutants/*analysis;Asbestos, Amosite/*analysis;Environmental Monitoring/methods;Heating/*instrumentation;Humans;Inhalation Exposure/analysis;Microscopy, Electron, Transmission;Microscopy, Phase-Contrast;Occupational Exposure;Risk Assessment;*Schools;Clasp;asbestos;concentration;fibre;heaters;schools
rayyan-1090645925	The effectiveness of concept mapping and retrieval practice as learning strategies in an undergraduate physiology course	2015	12	Adv Physiol Educ	1043-4046	39	4	335-40	Burdo, J. and O'Dwyer, L.		eng		Concept mapping and retrieval practice are both educational methods that have separately been reported to provide significant benefits for learning in diverse settings. Concept mapping involves diagramming a hierarchical representation of relationships between distinct pieces of information, whereas retrieval practice involves retrieving information that was previously coded into memory. The rela…	RAYYAN-INCLUSION: {"aresya"=>"Excluded"}	10.1152/advan.00041.2015	*Comprehension;Curriculum;Education, Professional/*methods;Educational Measurement;Educational Status;Female;Humans;*Learning;Male;*Mental Recall;Physiology/*education;*Practice, Psychological;Sex Factors;Students, Health Occupations/*psychology;Teaching/*methods;concept mapping;learning;retrieval practice;sex
rayyan-1090645926	Lighting Prescriptions for Low Vision	2019		JOURNAL OF HOUSING FOR THE ELDERLY	0276-3893 1540-353X	33	2	189-203	Butler, M. and McMullan, K. and Ryan, S. E.					RAYYAN-INCLUSION: {"aresya"=>"Excluded"} | RAYYAN-LABELS: wrong population | USER-NOTES: {"aresya"=>["discussion"]}	10.1080/02763893.2018.1534175
rayyan-1090645927	Assessing resilience in students who are deaf or blind: Supplementing standardized achievement testing	2018		JOURNAL OF EDUCATIONAL RESEARCH	0022-0671 1940-0675	111	3	352-362	Butler, M. A. and Katayama, A. D. and Schindling, C. and Dials, K.					RAYYAN-INCLUSION: {"aresya"=>"Excluded"}	10.1080/00220671.2016.1264052
rayyan-1090645928	Feasibility of virtual reality based training for optimising COVID-19 case handling in Uganda	2022	4	BMC Med Educ	1472-6920	22	1	274	Buyego, P. and Katwesigye, E. and Kebirungi, G. and Nsubuga, M. and Nakyejwe, S. and Cruz, P. and McCarthy, M. C. and Hurt, D. and Kambugu, A. and Arinaitwe, J. W. and Ssekabira, U. and Jjingo, D.		eng		BACKGROUND: Epidemics and pandemics are causing high morbidity and mortality on a still-evolving scale exemplified by the COVID-19 pandemic. Infection prevention and control (IPC) training for frontline health workers is thus essential. However, classroom or hospital ward-based training portends an infection risk due to the in-person interaction of participants. We explored the use of Virtual Rea…	The authors declare no conflict of interest. | RAYYAN-INCLUSION: {"aresya"=>"Excluded"}	10.1186/s12909-022-03294-x	*covid-19;Feasibility Studies;Humans;Pandemics/prevention & control;Uganda;*Virtual Reality;Covid-19;Medical education;Pandemics;Personal protective equipment;Virtual reality
rayyan-1090645929	Classroom problem behavior and teacher-child relationships in kindergarten: the moderating role of classroom climate	2008	8	J Sch Psychol	0022-4405	46	4	367-91	Buyse, E. and Verschueren, K. and Doumen, S. and Van Damme, J. and Maes, F.		eng		Young children with problem behavior in the classroom are at risk for developing more conflictual and less close relationships with their teachers. Two studies in kindergarten (N=3798; N=237) shed light on some aspects of classroom climate that can moderate this risk for relational problems. Results showed problematic classroom compositions, in terms of high average levels of internalizing or ext…	RAYYAN-INCLUSION: {"aresya"=>"Excluded"}	10.1016/j.jsp.2007.06.009	Affect;Child Behavior Disorders/*epidemiology;*Child Day Care Centers;Child, Preschool;*Faculty;Female;Humans;*Interpersonal Relations;Male;*Schools;*Social Environment;*Social Support
rayyan-1090645930	The Expectations of the Visually Impaired University Students from Museums	2009		KURAM VE UYGULAMADA EGITIM BILIMLERI	1303-0485	9	3	1191-1204	Buyurgan, S.					RAYYAN-INCLUSION: {"aresya"=>"Excluded"}
rayyan-1090645931	Comparative analysis of the impact of traditional versus innovative learning environment on student attitudes and learning outcomes	2018	9	STUDIES IN EDUCATIONAL EVALUATION	0191-491X	58		167-177	Byers, T. and Imms, W. and Hartnell-Young, E.					RAYYAN-INCLUSION: {"aresya"=>"Excluded"} | RAYYAN-LABELS: wrong setting | USER-NOTES: {"aresya"=>["Wrong settings"]}	10.1016/j.stueduc.2018.07.003
rayyan-1090645932	An Interprofessional Approach to Dialect-Shifting Instruction for Early Elementary School Students	2021	1	Lang Speech Hear Serv Sch	0161-1461	52	1	139-148	Byrd, A. S. and Brown, J. A.		eng		Purpose Dialect-shifting has shown promise as an effective way to improve academic outcomes of students who speak nonmainstream dialects such as African American English (AAE); however, limited studies have examined the impacts of an interprofessional approach with multiple instructional methods. In this study, we developed a dialect-shifting curriculum for early elementary school students who sp…	RAYYAN-INCLUSION: {"aresya"=>"Excluded"}	10.1044/2020_lshss-20-00060	Black or African American;Child;*Child Language;Child, Preschool;Curriculum;Educational Status;Female;Humans;*Language;*Language Tests;Literacy;Male;Schools;Socioeconomic Factors;Speech-Language Pathology/*methods;Students
rayyan-1090645933	The quality of teacher-student interactions: associations with first graders' academic and behavioral outcomes	2010	12	J Sch Psychol	0022-4405	48	6	457-82	Cadima, J. and Leal, T. and Burchinal, M.		eng		The associations between the quality of teacher-student interactions and first grade academic and adaptive behavior outcomes were examined in a study of 106 Portuguese students in 64 first grade classrooms. Students' vocabulary, print concepts, math, and adaptive skills were assessed both at the end of preschool and in first grade. Classrooms were observed in the spring of first grade. After taki…	RAYYAN-INCLUSION: {"aresya"=>"Excluded"}	10.1016/j.jsp.2010.09.001	Adult;Child;*Educational Status;*Faculty;Female;Humans;*Interpersonal Relations;Male;Portugal;Regression Analysis;Schools/*organization & administration;Social Environment;*Students;Teaching
rayyan-1090645934	The differences between learned and practiced competences among nurses: An international pilot study	2022	10	Nurse Educ Pract	1471-5953	64		103421	Cadorin, L. and Skela-SaviÄ, B. and Scarsini, S. and Narduzzi, B. and Grassetti, L. and Pesjak, K. and PivaÄ, S. and Palese, A. and Kalender-SmajloviÄ‡, S.		eng		AIM: The primary aim was to describe differences, if any, between learned and practiced competences among a convenience sample of Italian and Slovenian nursing staff; the secondary aim was to validate an instrument capable of measuring internationally such competences. BACKGROUND: The distance between competences learned and those practiced as a source of under- or over-education has not been inv…	Competing interests Not applicable. | RAYYAN-INCLUSION: {"aresya"=>"Excluded"}	10.1016/j.nepr.2022.103421	*Advanced Practice Nursing;Clinical Competence;Humans;Italy;Learning;*Nurses;Pilot Projects;Advanced nurse practitioner;General care nurse;Health care assistant;Nursing competence;Psychometric testing;Reliability;Specialist nurse;Validity
rayyan-1090645935	Defusing Land Mines: Keywords About Race in Nursing Education	2022	7	J Nurs Educ	0148-4834	61	7	408-412	Cahn, P. S.		eng		BACKGROUND: The call for nurse educators to facilitate conversations about racism with learners has become inescapable. Yet, nurse educators in the United States indicate they feel unprepared or uncomfortable leading classroom conversations about race. METHOD: Keyword analysis maps the multiple meanings of vocabulary, creating a common foundation for productive dialogue. Selection of keywords is …	RAYYAN-INCLUSION: {"aresya"=>"Excluded"}	10.3928/01484834-20220613-06	*Education, Nursing;Faculty, Nursing/education;Humans;Minority Groups;*Racism;United States
rayyan-1090645936	The role and place of mentorship for young people with blindness and low vision in educational contexts	2023	2	INTERNATIONAL JOURNAL OF MENTORING AND COACHING IN EDUCATION	2046-6854	12	1	33-46	Cain, M. and Blackstock, D. R. and Fanshawe, M. and Sukhai, M. and Latour, A.					RAYYAN-INCLUSION: {"aresya"=>"Excluded"}	10.1108/IJMCE-01-2022-0004
rayyan-1090645937	Comparing Functional Vision Skills of Students with Low Vision in Schools for the Visually Impaired and Inclusive Classrooms	2016	10	EGITIM VE BILIM-EDUCATION AND SCIENCE	1300-1337	41	187	165-179	Cakmak, S. and Karakoc, T. and Safak, P.					RAYYAN-INCLUSION: {"aresya"=>"Excluded"} | RAYYAN-LABELS: wrong setting,wrong intervention | USER-NOTES: {"aresya"=>["Wrong intervention "]}	10.15390/EB.2016.6481
rayyan-1090645938	Dieting practices in high school students	2004	9	J Am Diet Assoc	0002-8223 (Print) 0002-8223	104	9	1369-74	Calderon, L. L. and Yu, C. K. and Jambazian, P.		eng		OBJECTIVE: The purpose of this research was to determine the patterns and frequency of dieting behaviors in a high school population in a metropolitan area. DESIGN: Dieting practices were assessed by using a survey instrument consisting of demographic questions and questions regarding dieting practices. SUBJECTS/SETTING: The survey was administered to 10th-grade male and female students at a mult…	RAYYAN-INCLUSION: {"aresya"=>"Excluded"}	10.1016/j.jada.2004.06.017	Adolescent;*Adolescent Behavior;Body Mass Index;Child Nutrition Sciences/*education;*Diet/statistics & numerical data/trends;Diet Surveys;Ethnicity;Female;Health Surveys;Humans;Los Angeles;Male;Obesity/*diet therapy/prevention & control;Psychology, Adolescent;Schools;Sex Factors;Students;Weight Loss
rayyan-1090645939	Classroom active breaks: a feasibility study in Southern Italy	2020	4	Health Promot Int	0957-4824	35	2	373-380	Calella, P. and Mancusi, C. and Pecoraro, P. and Sensi, S. and Sorrentino, C. and Imoletti, M. and Franzese, A. and GallÃ¨, F. and Liguori, G. and Valerio, G.		eng		Though classroom time has been identified as a contributing factor to sedentary behavior, school has been recognized as the main educational setting providing physical activity (PA) opportunities. The purpose of this study was to develop and evaluate the feasibility of a classroom-based intervention which integrates PA during the school time, and assess its potential effect on reducing inactivity…	RAYYAN-INCLUSION: {"aresya"=>"Excluded"}	10.1093/heapro/daz033	Child;Exercise/*physiology;Feasibility Studies;Female;*Health Promotion;Humans;Italy;Male;*Schools;Sex Factors;*Students;children;physical activity;school;sedentary behavior
rayyan-1090645940	Barriers and facilitators to e-learning in palliative care	2020	12	Int J Palliat Nurs	1357-6321	26	8	394-402	Callinan, J.		eng		BACKGROUND: E-learning provides opportunities for flexible learning to those who cannot access palliative education in the traditional classroom setting, but it also presents learners with challenges. The study aims to identify the barriers and facilitators to accessing e-learning courses in palliative care. METHODS: Cross-sectional surveys were developed, piloted and disseminated to healthcare p…	RAYYAN-INCLUSION: {"aresya"=>"Excluded"}	10.12968/ijpn.2020.26.8.394	*Computer-Assisted Instruction;Cross-Sectional Studies;*Health Personnel/education;Humans;Learning;*Palliative Care;E-learning;Online learning;Palliative care education;Technology-enhanced learning
rayyan-1090645941	Effects of classroom organization on letter-word reading in first grade	2008	4	J Sch Psychol	0022-4405	46	2	173-92	Cameron, C. E. and Connor, C. M. and Morrison, F. J. and Jewkes, A. M.		eng		Teacher organization is a crucial part of classroom functioning; however, its relation to student achievement has not been investigated as extensively as that of instruction. In this study, organization is defined as the amount of time teachers spend explaining the purpose and procedures of learning activities and daily routines. Data from first-grade classrooms (N=44) observed three times during…	RAYYAN-INCLUSION: {"aresya"=>"Excluded"} | RAYYAN-LABELS: wrong population | USER-NOTES: {"aresya"=>["Wrong population"]}	10.1016/j.jsp.2007.03.002	Child;Female;Humans;Learning;Male;*Reading;Schools/*organization & administration;*Social Environment;Teaching/*methods;*Vocabulary
rayyan-1090645942	Development and evaluation of the LiSN & learn auditory training software for deficit-specific remediation of binaural processing deficits in children: preliminary findings	2011	11	J Am Acad Audiol	1050-0545 (Print) 1050-0545	22	10	678-96	Cameron, S. and Dillon, H.		eng		BACKGROUND: The LiSN & Learn auditory training software was developed specifically to improve binaural processing skills in children with suspected central auditory processing disorder who were diagnosed as having a spatial processing disorder (SPD). SPD is defined here as a condition whereby individuals are deficient in their ability to use binaural cues to selectively attend to sounds arriving …	RAYYAN-INCLUSION: {"aresya"=>"Excluded"}	10.3766/jaaa.22.10.6	Attention;Auditory Perceptual Disorders/*rehabilitation;Calibration;Child;Computer-Assisted Instruction/*methods;Correction of Hearing Impairment/*methods;Humans;Memory;Noise;Patient Education as Topic/*methods;Pilot Projects;Pitch Perception;Semantics;*Software Design;Sound Localization;Speech-Language Pathology;Surveys and Questionnaires
rayyan-1090645943	Brief report: sociometric status and behavioral characteristics of peer nominated buddies for a child with autism	2009	9	J Autism Dev Disord	0162-3257	39	9	1359-63	Campbell, J. M. and Marino, C. A.		eng		We examined social and behavioral correlates of children selected by their peers to serve as peer buddies for an unfamiliar child with autism (CWA). Participants were 293 children from two public elementary schools who completed social status, behavioral, and peer buddy nomination measures. Peer buddy nominations for a CWA were related to: (a) perceived unpopularity; (b) being viewed as helpful a…	RAYYAN-INCLUSION: {"aresya"=>"Excluded"}	10.1007/s10803-009-0738-z	Attitude;Autistic Disorder/*psychology;Child;Female;Friends/*psychology;Helping Behavior;Humans;Male;*Peer Group;Rejection, Psychology;Reproducibility of Results;Self Efficacy;Social Adjustment;Social Behavior;Social Desirability;*Sociometric Techniques;Stereotyped Behavior
rayyan-1090645944	Methylphenidate slows right hemisphere processing in children with attention-deficit/hyperactivity disorder	1996		Journal of Child and Adolescent Psychopharmacology		6	4	229-239	Campbell, L. and Malone, M. A. and Kershner, J. R. and Roberts, W. and Humphries, T. and Logan, W. J.	https://www.scopus.com/inward/record.uri?eid=2-s2.0-0030484643&doi=10.1089%2fcap.1996.6.229&partnerID=40&md5=d4f4c67d4dd64e5f1cf4632c6b006765				RAYYAN-INCLUSION: {"aresya"=>"Excluded"}	10.1089/cap.1996.6.229
rayyan-1090645945	Adolescent Gambling-Oriented Attitudes Mediate the Relationship Between Perceived Parental Knowledge and Adolescent Gambling: Implications for Prevention	2016	11	Prev Sci	1389-4986	17	8	970-980	Canale, N. and Vieno, A. and Ter Bogt, T. and Pastore, M. and Siciliano, V. and Molinaro, S.		eng		Although substantial research has provided support for the association between parental practices and adolescent gambling, less is known about the role of adolescent attitudes in this relationship. The primary purpose of this study was to test an integrative model linking perceived parental knowledge (children's perceptions of their parents' knowledge of their whereabouts and companions) with ado…	RAYYAN-INCLUSION: {"aresya"=>"Excluded"}	10.1007/s11121-016-0683-y	Adolescent;Female;*Gambling;*Health Knowledge, Attitudes, Practice;Humans;Italy;Male;*Parent-Child Relations;Parents/*psychology;Risk Assessment;Surveys and Questionnaires;Young Adult;Adolescence;Attitudes;Descriptive norms;Gambling;Parental knowledge
rayyan-1090645946	Millennial Nursing Students' Experiences in a Traditional Classroom Setting	2019	1	J Nurs Educ	0148-4834	58	1	27-32	Cantrell, M. A. and Farer, D.		eng		BACKGROUND: The dissonance experienced between nurse educators and millennial students is a well-known phenomenon, yet evidence ascertaining what these learners seek to actively engage in meaningful learning is scant. The purpose of this study was to analyze millennial undergraduate nursing students' experiences in traditional nursing classrooms, which included their interactions with nursing fac…	RAYYAN-INCLUSION: {"aresya"=>"Excluded"}	10.3928/01484834-20190103-05	Adolescent;Age Factors;Attitude;*Curriculum;*Education, Nursing, Baccalaureate;Female;Focus Groups;Humans;Intergenerational Relations;Male;Qualitative Research;Students, Nursing/*psychology;Young Adult
rayyan-1090645947	Student-Teacher Relationships for Young Children with Autism Spectrum Disorder: Risk and Protective Factors	2016	12	J Autism Dev Disord	0162-3257	46	12	3653-3666	Caplan, B. and Feldman, M. and Eisenhower, A. and Blacher, J.		eng		The quality of early student-teacher relationships (STRs) has been shown to predict children's school adjustment, and children with autism spectrum disorder (ASD) are at risk for poor quality STRs. The present study examined 162 children with ASD (ages 4-7) and their teachers to evaluate student, teacher, and classroom characteristics that predicted concurrent and prospective STR quality across o…	RAYYAN-INCLUSION: {"aresya"=>"Excluded"}	10.1007/s10803-016-2915-1	Adult;Autism Spectrum Disorder/*psychology;Child;Child Behavior;Child, Preschool;*Education, Special;Female;Humans;*Interpersonal Relations;Male;Prospective Studies;Protective Factors;School Teachers/*psychology;Social Adjustment;Social Skills;Students/*psychology;*Autism;*Behavior problems;*Psychopathology;*Social skills;*Studentâ€“teacher relationships
rayyan-1090645948	Handwriting difficulties in children with attention deficit hyperactivity disorder (ADHD)	2018	3	Res Dev Disabil	0891-4222	74		41-49	Capodieci, A. and Lachina, S. and Cornoldi, C.		eng		Handwriting is fundamental in school and everyday life situations. Legibility guarantees that writing productions communicate information, and speed is often crucial, especially in children with attention deficit and hyperactivity disorder (ADHD), in order to increase the likelihood of their being able to work efficiently and stay on-task during school activities. Preliminary reports have shown a…	RAYYAN-INCLUSION: {"aresya"=>"Excluded"}	10.1016/j.ridd.2018.01.003	*Attention Deficit Disorder with Hyperactivity/diagnosis/psychology;Child;Cognition;Female;*Handwriting;Humans;Male;*Memory, Short-Term;*Motor Skills;Neuropsychological Tests;Psychomotor Performance;School Health Services;Task Performance and Analysis;Adhd;Handwriting;Intra-individual variability;Speed;Working memory
rayyan-1090645949	IS INTERNET AN ACCESSIBLE LEARNING RESOURCE FOR SIGHT-IMPAIRED STUDENTS?	2014		INTED2014: 8TH INTERNATIONAL TECHNOLOGY, EDUCATION AND DEVELOPMENT CONFERENCE				4284-4293	Caponetto, I.					RAYYAN-INCLUSION: {"aresya"=>"Excluded"} | RAYYAN-LABELS: wrong outcome | USER-NOTES: {"aresya"=>["Assitive training and teaching", "Wrong outcome "]}
rayyan-1090645950	Classroom peer relationships and behavioral engagement in elementary school: the role of social network equity	2013	12	Am J Community Psychol	0091-0562 (Print) 0091-0562	52	3	367-79	Cappella, E. and Kim, H. Y. and Neal, J. W. and Jackson, D. R.		eng		Applying social capital and systems theories of social processes, we examine the role of the classroom peer context in the behavioral engagement of low-income students (N = 80) in urban elementary school classrooms (N = 22). Systematic child observations were conducted to assess behavioral engagement among second to fifth graders in the fall and spring of the same school year. Classroom observati…	RAYYAN-INCLUSION: {"aresya"=>"Excluded"} | RAYYAN-LABELS: wrong outcome,wrong intervention | USER-NOTES: {"aresya"=>["Pychological factor"]}	10.1007/s10464-013-9603-5	Achievement;Attention;Child;Female;Humans;*Interpersonal Relations;Male;Motivation;Multilevel Analysis;*Peer Group;*Poverty;*Schools;*Social Behavior;*Social Environment;*Social Support;Systems Theory
rayyan-1090645951	Integration of e-learning technologies in an interprofessional health science course	2008	2	Med Teach	0142-159x	30	1	25-33	Carbonaro, M. and King, S. and Taylor, E. and Satzinger, F. and Snart, F. and Drummond, J.		eng		BACKGROUND: Advances in information and communication technology are influencing instructional formats and delivery modes for post secondary teaching and learning. AIMS: The purpose of this study was to determine whether interprofessional team process skills traditionally taught in a small group face-to-face classroom setting could be taught in a blended learning environment; without compromising…	RAYYAN-INCLUSION: {"aresya"=>"Excluded"}	10.1080/01421590701753450	Adult;Canada;Computer-Assisted Instruction/*methods;Education, Professional/*methods;Educational Technology/*methods;Female;Group Processes;Health Knowledge, Attitudes, Practice;Humans;*Interprofessional Relations;Male;*Patient Care Team
rayyan-1090645952	A prospective, randomized crossover study comparing direct inspection by light microscopy versus projected images for teaching of hematopathology to medical students	2014	3	Anat Sci Educ	1935-9772	7	2	130-4	Carlson, A. M. and McPhail, E. D. and Rodriguez, V. and Schroeder, G. and Wolanskyj, A. P.		eng		Instruction in hematopathology at Mayo Medical School has evolved from instructor-guided direct inspection under the light microscope (laboratory method), to photomicrographs of glass slides with classroom projection (projection method). These methods have not been compared directly to date. Forty-one second-year medical students participated in this pilot study, a prospective, randomized, crosso…	RAYYAN-INCLUSION: {"aresya"=>"Excluded"}	10.1002/ase.1374	Adult;Cross-Over Studies;Education, Medical, Undergraduate;Educational Measurement;Female;Hematology/*education;Humans;Male;Microscopy/*methods;Pathology/*education;Photomicrography/methods;Pilot Projects;Prospective Studies;Surveys and Questionnaires;Teaching/methods;assessment;hematopathology;histology;light microscopy;medical education;microscopic imaging;randomized crossover study;virtual mic…
rayyan-1090645953	Walking in rhythm with Deleuze and a dog inside the classroom: being and becoming well and happy together	2019	6	Med Humanit	1468-215X (Print) 1468-215x	45	2	199-210	Carlyle, D.		eng		This paper plateau describes children's interspecies relation with a classroom canine, utilising posthumanism, post-structuralism and new materialism as its research paradigm and methodology. Once feelings are cognitised or articulated, their true essence can be lost. Therefore, elucidating moment-to-moment child-dog interactions through the lens of affect theory attempts to materialise the invis…	Competing interests: None declared. | RAYYAN-INCLUSION: {"aresya"=>"Excluded"}	10.1136/medhum-2018-011634	Animals;Child;Dogs;Female;*Happiness;Humans;Male;Pets/*psychology;Students/*psychology;child health;education;inter-professional education;mental health care
rayyan-1090645954	The Utility of Concept Maps to Facilitate Higher-Level Learning in a Large Classroom Setting	2014	11	Am J Pharm Educ	0002-9459 (Print) 0002-9459	78	9	170	Carr-Lopez, S. M. and Galal, S. M. and Vyas, D. and Patel, R. A. and Gnesa, E. H.		eng		OBJECTIVE: To describe the utility of concept mapping in a cardiovascular therapeutics course within a large classroom setting. DESIGN: Students enrolled in a cardiovascular care therapeutics course completed concept maps for each major chronic cardiovascular condition. A grading rubric was used to facilitate peer-assessment of the concept map. ASSESSMENT: Students were administered a survey at t…	RAYYAN-INCLUSION: {"aresya"=>"Excluded"}	10.5688/ajpe789170	Cardiovascular Agents/therapeutic use;Cardiovascular Diseases/drug therapy;Comprehension;*Concept Formation;Curriculum;Education, Pharmacy/*methods;Humans;Perception;*Problem-Based Learning;Program Evaluation;Students, Pharmacy/*psychology;Surveys and Questionnaires;Teaching/*methods;active learning;concept mapping;critical thinking
rayyan-1090645955	Classroom indoor PM(2.5) sources and exposures in inner-city schools	2019	10	Environ Int	0160-4120 (Print) 0160-4120	131		104968	Carrion-Matta, A. and Kang, C. M. and Gaffin, J. M. and Hauptman, M. and Phipatanakul, W. and Koutrakis, P. and Gold, D. R.		eng		Children spend over 6â€¯h a day in schools and have higher asthma morbidity from school environmental exposures. The present study aims to determine indoor and outdoor possible sources affecting indoor PM(2.5) in classrooms. Weeklong indoor PM(2.5) samples were collected from 32 inner-city schools from a Northeastern U.S. community during three seasons (fall, winter and spring) during the years 2…	Declarations of interest: none | RAYYAN-INCLUSION: {"aresya"=>"Excluded"} | RAYYAN-LABELS: wrong outcome | USER-NOTES: {"aresya"=>["Enviromental health"]}	10.1016/j.envint.2019.104968	Air Pollutants/*chemistry;Air Pollution, Indoor/*analysis;Biomass;Child;Dust;Environmental Exposure/analysis;*Environmental Monitoring;Humans;Particle Size;Particulate Matter/*chemistry;*Schools;Seasons;Sulfur;Classrooms;Indoor air quality;Inner-city environment;Schools;Source apportionment;Sulfur ratio
rayyan-1090645956	Community and university partnerships: Integrating Sustainable Development Goals 3, 4, 10, 11, and 17	2023	2	Int J Speech Lang Pathol	1754-9507	25	1	102-106	Carroll, C. and Fitzgibbon, I. and Caulfield, M.		eng		PURPOSE: Speech-language pathology graduates are not only expected to be proficient in their area of expertise but to have developed skills that contribute to society as a whole. The purpose of this paper is to illuminate the relationship between the Sustainable Development Goals (SDGs), in particular, good health and well-being (SDG 3), quality education (SDG 4), reduced inequalities (SDG 10), s…	RAYYAN-INCLUSION: {"aresya"=>"Excluded"}	10.1080/17549507.2022.2154081	Humans;*Sustainable Development;Universities;Goals;Global Health;*Disabled Persons;Sustainable Development Goals (SDGs);client-centred practice;good health and well-being (SDG 3);higher education;partnerships for the goals (SDG 17);quality education (SDG 4);reduced inequalities (SDG 10);sustainable cities and communities (SDG 11)
rayyan-1090645957	Do student nurses within an undergraduate child health programme feel that the curriculum prepares them to deal with the death of a child?	2010	12	J Child Health Care	1367-4935	14	4	367-74	Carson, S.		eng		This article discusses the findings of a qualitative study undertaken within a university in the UK to investigate whether the curriculum prepares student nurses in an undergraduate children's nursing programme to deal with a child's death. The literature examined made it clear that end-of-life education remains inconsistent within nursing schools, particularly highlighting a deficit within child…	RAYYAN-INCLUSION: {"aresya"=>"Excluded"}	10.1177/1367493510374066	Adult;*Attitude to Death;Child;Child Welfare;Curriculum;*Education, Nursing, Baccalaureate;Female;Humans;Nurse-Patient Relations;Pediatric Nursing;Program Evaluation;Qualitative Research;Schools, Nursing;Students, Nursing/*psychology;United Kingdom;Young Adult
rayyan-1090645958	Implementing lesson plans for collaborative learning with children in an EFL context	2021	1	GIST-EDUCATION AND LEARNING RESEARCH JOURNAL	1692-5777 2248-8391		22	199-226	Carvajal-Ayala, D. C. and Avendano-Franco, R. A.					RAYYAN-INCLUSION: {"aresya"=>"Excluded"}	10.26817/16925777.872
rayyan-1090645959	A Haptic Nonverbal Cognitive Test for Children and Adolescents With Visual Impairment	2022	7	JOURNAL OF VISUAL IMPAIRMENT & BLINDNESS	0145-482X 1559-1476	116	4	485-495	Cassar, C. and Tambelli, R. and Pezzuti, L. and Lecis, D. and Castorina, S. and Ricci, D. and Fortini, S. and Amore, F. M. and De Crescenzo, F. and Lucchese, F.					RAYYAN-INCLUSION: {"aresya"=>"Excluded"}	10.1177/0145482X221117172
rayyan-1090645960	THE GOOD NUTRITION GAME: Extending the Good Behavior Game to Promote Fruit and Vegetable Intake	2016	11	Del Med J	0011-7781 (Print) 0011-7781	88	11	342-345	Cassey, H. J. and Washio, Y. and Hantula, D. A.		eng		BACKGROUND: Consumption of diverse and nutritious food is challenging for children diagnosed with Autism Spectrum Disorder. OBJECTIVE: We created the Good Nutrition Game and implemented the intervention among students diagnosed with Autism Spectrum Disorder at a therapeutic after-school socialization program. METHOD: We divided students into two teams in each session. The team earned one point pe…	RAYYAN-INCLUSION: {"aresya"=>"Excluded"}		Adolescent;Adolescent Behavior;Autism Spectrum Disorder/diagnosis/physiopathology/psychology/*rehabilitation;Competitive Behavior;*Diet, Healthy;Education, Special/*methods;*Feeding Behavior;*Fruit;*Games, Recreational;*Health Behavior;Health Promotion/*methods;Humans;Male;Nutritive Value;Recommended Dietary Allowances;Token Economy;*Vegetables;Young Adult
rayyan-1090645961	The influence of school furniture on students' performance and physical responses: results of a systematic review	2017	1	Ergonomics	0014-0139	60	1	93-110	Castellucci, H. I. and Arezes, P. M. and Molenbroek, J. F. and de Bruin, R. and Viviani, C.		eng		The purpose of this study was to determine, using a systematic review, whether the design and/or dimensions of school furniture affect the students' physical responses and/or their performance. Of the review studies, 64% presented positive results, i.e. proven effects; 24% presented negative effects or no change/effect; and the remaining 12% showed an unclear effect. The compatibility between sch…	RAYYAN-INCLUSION: {"aresya"=>"Excluded"} | RAYYAN-LABELS: wrong outcome,wrong intervention	10.1080/00140139.2016.1170889	*Achievement;Anthropometry;*Equipment Design;Ergonomics;Humans;*Interior Design and Furnishings;*Schools;*Students;Classroom;design;dimension;workstation
rayyan-1090645962	Analysis of Daily Sleep Diary Measures From Multilayer Extended-Release Methylphenidate (PRC-063) Studies in Children and Adults With ADHD	2022		Journal of Attention Disorders		26	14	1870-1881	Cataldo, M. and Donnelly, G. and Cutler, A. J. and Childress, A. and Mikl, J. and Bhaskar, S. and Waxmonsky, J.	https://www.scopus.com/inward/record.uri?eid=2-s2.0-85133335440&doi=10.1177%2f10870547221106238&partnerID=40&md5=6d794e1602323934f6ea2ba8d71b2dfa				RAYYAN-INCLUSION: {"aresya"=>"Excluded"}	10.1177/10870547221106238
rayyan-1090645963	Survey and Measurements of Indoor Environmental Quality in Urban/Rural Schools Located in Romania	2022	8	Int J Environ Res Public Health	1661-7827 (Print) 1660-4601	19	16		Catalina, T. and Ghita, S. A. and Popescu, L. L. and Popescu, R.		eng		Taken as a whole, the indoor environmental quality (IEQ) is a concept that deals not only with thermal conditions, but it also goes much further, because it includes indoor air quality (IAQ), illuminance or acoustic comfort. Among the different categories of buildings, schools are one of the most important in society especially because future generations are spending more than 6 h/day and ensurin…	The authors declare no conflict of interest. | RAYYAN-INCLUSION: {"aresya"=>"Excluded"} | USER-NOTES: {"aresya"=>["Enviromental health"]}	10.3390/ijerph191610219	*Air Pollutants/analysis;*Air Pollution, Indoor/analysis;Child;Environmental Monitoring/methods;Humans;Romania;Surveys and Questionnaires;Ventilation;indoor environmental quality;school buildings;survey
rayyan-1090645964	Indoor fungal diversity in primary schools may differently influence allergic sensitization and asthma in children	2017	6	Pediatr Allergy Immunol	0905-6157	28	4	332-339	Cavaleiro Rufo, J. and Madureira, J. and PaciÃªncia, I. and Aguiar, L. and Pereira, C. and Silva, D. and PadrÃ£o, P. and Moreira, P. and Delgado, L. and Annesi-Maesano, I. and Oliveira Fern and es, E. and Teixeira, J. P. and Moreira, A.		eng		BACKGROUND: Childhood exposure to microbiologic agents may influence the development of allergic and respiratory diseases. Apart from home, children spend most of their time at school, which represents an environment of significant exposure to indoor air microbes. Therefore, we aimed to assess how the prevalence of allergic sensitization and asthma in schoolchildren is affected by microbiologic e…	RAYYAN-INCLUSION: {"aresya"=>"Excluded"}	10.1111/pai.12704	Air Pollution, Indoor;Allergens/immunology;Antigens, Fungal/immunology;Asthma/epidemiology/*microbiology;Biodiversity;Child;Female;Humans;Hypersensitivity, Immediate/epidemiology/*microbiology;Male;Mycoses/epidemiology/*microbiology;Penicillium/*physiology;Portugal/epidemiology;Schools;Spirometry;endotoxins;exposure;fungi;indoor air;microbiologic diversity;microbiome;sensitization
rayyan-1090645965	A Paging Training Program for a Fourth-Year Internship Readiness Course	2020	11	MedEdPORTAL	2374-8265	16		11021	Cetrone, E. and Mutter, K. and Pedersen, K. and Shah, N. and Martindale, J.		eng		INTRODUCTION: New medical interns face a steep learning curve as they must manage complex medical scenarios, many of which they have only seen before in a classroom setting. To ameliorate these challenges, medical schools are increasingly including courses designed to address the transition from student to doctor. One of the biggest challenges for new interns is learning to triage and manage nurs…	RAYYAN-INCLUSION: {"aresya"=>"Excluded"}	10.15766/mep_2374-8265.11021	Clinical Competence;Humans;*Internship and Residency;Prospective Studies;Reproducibility of Results;*Students, Medical;Case-Based Learning;Clinical Skills Assessment/OSCES;Communication Skills;Emergency Medicine;Internal Medicine;Internship Preparation;Interprofessional Education;Leadership Development/Skills;Mock Paging;Nurse/Nurse Practitioner;Physician;Simulation;Triage
rayyan-1090645966	Case-Based Web Learning Versus Face-to-Face Learning: A Mixed-Method Study on University Nursing Students	2016	3	J Nurs Res	1682-3141	24	1	31-40	Chan, A. W. and Chair, S. Y. and Sit, J. W. and Wong, E. M. and Lee, D. T. and Fung, O. W.		eng		BACKGROUND: Case-based learning (CBL) is an effective educational method for improving the learning and clinical reasoning skills of students. Advances in e-learning technology have supported the development of the Web-based CBL approach to teaching as an alternative or supplement to the traditional classroom approach. PURPOSE: This study aims to examine the CBL experience of Hong Kong students u…	RAYYAN-INCLUSION: {"aresya"=>"Excluded"}	10.1097/jnr.0000000000000104	Adult;Asian People/*psychology;*Attitude to Computers;*Computer-Assisted Instruction;Education, Nursing, Baccalaureate/*organization & administration;Female;Hong Kong;Humans;*Internet;Male;Problem-Based Learning/*organization & administration;Students, Nursing/*psychology;Surveys and Questionnaires;Young Adult
rayyan-1090645967	A lived experience of dualism between the natural and human science paradigms in nursing	2002	12	J Adv Nurs	0309-2402 (Print) 0309-2402	40	6	739-46	Chan, E. A.		eng		AIM: To describe the use of narrative as both phenomenon and method to illuminate college nurse educators' nursing knowledge development through their day-to-day stories on the institutional landscape, which shape and are shaped by health-care and nursing education changes. BACKGROUND: The Ontario health-care reform in Canada and a shift in nursing curriculum have brought to light a different dim…	RAYYAN-INCLUSION: {"aresya"=>"Excluded"}	10.1046/j.1365-2648.2002.02433.x	Attitude of Health Personnel;Education, Nursing/*methods;Humans;*Models, Educational;Narration;*Philosophy, Nursing;Students, Nursing/psychology;Teaching/methods
rayyan-1090645968	Academic discipline as a moderating variable between seating location and academic performance: implications for teaching	2022	7	HIGHER EDUCATION RESEARCH & DEVELOPMENT	0729-4360 1469-8366	41	5	1436-1450	Chan, K. L. and Chin, D. C. W. and Wong, M. S. and Kam, R. and Chan, B. S. B. and Liu, C. H. and Wong, F. K. K. and Suen, L. K. P. and Yang, L. and Lam, S. C. and Lai, W. W. L. and Zhu, X. L.					RAYYAN-INCLUSION: {"aresya"=>"Excluded"} | RAYYAN-LABELS: wrong population | USER-NOTES: {"aresya"=>["Not retrieve "]}	10.1080/07294360.2021.1928000
rayyan-1090645969	Enabling Education of Children with Visual Impairment It in Schools through Assistive Technology	2022		JOURNAL OF PHARMACEUTICAL NEGATIVE RESULTS	0976-9234 2229-7723	13		1676-1682	Chanana, A. B. and Shukla, N. M. and Rao, P.					RAYYAN-INCLUSION: {"aresya"=>"Excluded"} | RAYYAN-LABELS: wrong outcome | USER-NOTES: {"aresya"=>["Assistiv training and technology"]}	10.47750/pnr.2022.13.S06.220
rayyan-1090645970	Sources of listening anxiety in learning English as a foreign language	2008	2	Percept Mot Skills	0031-5125 (Print) 0031-5125	106	1	21-34	Chang, A. C.		eng		In this study of college students' listening anxiety in learning English in a classroom context, participants were 160 students (47 men and 113 women) ages 18 to 19 years. To address their listening anxiety, participants were chosen from students enrolling in a required listening course. A listening questionnaire was used to assess learners' anxiety about spoken English, its intensity, and the ma…	RAYYAN-INCLUSION: {"aresya"=>"Excluded"}	10.2466/pms.106.1.21-34	Achievement;Adolescent;Adult;Anxiety/diagnosis/prevention & control/*psychology;Auditory Perception;*Comprehension;Female;Humans;Language;*Language Development;Learning;*Linguistics;Male;*Multilingualism;Personality Inventory;*Speech Perception;Students/psychology;Surveys and Questionnaires;Taiwan;Test Anxiety Scale;Verbal Learning
rayyan-1090645971	Effectiveness of Rubella vaccine in a rubella outbreak in Guangzhou city, China, 2014	2015	6	Vaccine	0264-410x	33	28	3223-7	Chang, C. and Mo, X. and Hu, P. and Liang, W. and Ma, H. and An, Z. and Liu, J. and Zheng, H.		eng		BACKGROUND: WHO recommends the use of rubella-containing vaccine (RCVs) to prevent rubella and congenital rubella syndrome (CRS). Most licensed rubella vaccines in use globally are based on RA27/3 strains and have estimated vaccine effectiveness (VE) rates of 95-100%. In contrast, China uses a BRD-II strain-based rubella vaccine. Few field studies have been conducted that estimate VE of China's R…	RAYYAN-INCLUSION: {"aresya"=>"Excluded"}	10.1016/j.vaccine.2015.04.083	Adolescent;Adult;Child, Preschool;China/epidemiology;Cohort Studies;*Disease Outbreaks/prevention & control;Female;Health Records, Personal;Humans;Measles/prevention & control;Measles-Mumps-Rubella Vaccine/administration & dosage/*immunology;Mumps/prevention & control;Parents;Retrospective Studies;Rubella/*epidemiology/*prevention & control;Rubella Syndrome, Congenital/prevention & control;School…
rayyan-1090645972	Applying Video Modeling to Promote the Handwriting Accuracy of Students with Low Vision Using Mobile Technology	2020	9	JOURNAL OF VISUAL IMPAIRMENT & BLINDNESS	0145-482X 1559-1476	114	5	406-420	Chang, C. J. and Lo, C. O. and Chuang, S. C.					RAYYAN-INCLUSION: {"aresya"=>"Excluded"} | RAYYAN-LABELS: wrong outcome,wrong intervention | USER-NOTES: {"aresya"=>["Assitive technology and training", "Wrong intervention "]}	10.1177/0145482X20953269
rayyan-1090645973	Assessment of Validity of Children's Movement Skill Quotient (CMSQ) Based on the Physical Education Classroom Environment	2020		Biomed Res Int	2314-6133 (Print)	2020		8938763	Chang, J. and Li, Y. and Song, H. and Yong, L. and Luo, L. and Zhang, Z. and Song, N.		eng		The development of movement skills in children is a critical element in promoting physical activity and other positive health trajectories over their lifetime. A reliable and valid assessment tool is essential for evaluating children's movement skills in daily physical education environments. The purpose of this study was to examine the validity of Children's Motor Skills Quotient (CMSQ) used in …	The authors declare that there is no conflict of interest regarding the publication of this article. | RAYYAN-INCLUSION: {"aresya"=>"Excluded"}	10.1155/2020/8938763	Child;Environment;Exercise/*physiology;Female;Humans;Male;Movement/*physiology;Physical Education and Training/*statistics & numerical data;Psychometrics/statistics & numerical data;Reproducibility of Results;Surveys and Questionnaires/statistics & numerical data
rayyan-1090645974	From Scope to Screen: The Evolution of Histology Education	2020		Advances in Experimental Medicine and Biology		1320		75-107	Chapman, J. A. and Lee, L. M. J. and Swailes, N. T.	https://www.scopus.com/inward/record.uri?eid=2-s2.0-85096509155&doi=10.1007%2f978-3-030-47483-6_5&partnerID=40&md5=2ae5e04a85460b814b0ad8a07b6bdf3d				RAYYAN-INCLUSION: {"aresya"=>"Excluded"}	10.1007/978-3-030-47483-6_5
rayyan-1090645975	Editorial Perspective: What can we learn from hunter-gatherers about children's mental health? An evolutionary perspective	2023	10	J Child Psychol Psychiatry	0021-9630	64	10	1522-1525	Chaudhary, N. and Swanepoel, A.		eng		Humans lived as hunter-gatherers for more than 95% of our evolutionary history, thus studying contemporary hunter-gatherer populations offers insight into the conditions children may be psychologically adapted to. Here, we contrast hunter-gatherer childhoods with those of WEIRD (Western Educated Industrialised Rich Democratic) societies and consider the implications for children's mental health. …	RAYYAN-INCLUSION: {"aresya"=>"Excluded"}	10.1111/jcpp.13773	Adult;Humans;Child;*Mental Health;*Child Care;Adaptive behaviour;alloparenting;attachment;childcare;cross-cultural;education
rayyan-1090645976	Need of optical aids for schools for blind students in Pune and Nasik districts and compliance of their use	2023	5	INDIAN JOURNAL OF OPHTHALMOLOGY	0301-4738 1998-3689	71	5	2100-2104	Chavan, A. and Gogate, P. and Wagh, S. and Telap, S. and Phadke, S. and Ch and ore, S. and Avhad, K. and Gogate, S. and Naidu, P.					RAYYAN-INCLUSION: {"aresya"=>"Excluded"}	10.4103/ijo.IJO_1733_22
rayyan-1090645977	Low-vision rehabilitation methods in children: a systematic review	2014	6	CANADIAN JOURNAL OF OPHTHALMOLOGY-JOURNAL CANADIEN D OPHTALMOLOGIE	0008-4182 1715-3360	49	3	E71-E73	Chavda, S. and Hodge, W. and Si, F. and Diab, K.					RAYYAN-INCLUSION: {"aresya"=>"Excluded"}	10.1016/j.jcjo.2014.03.011
rayyan-1090645979	The role of perspective-taking and low social class prejudice on cross-ethnic friendship formation	2021	3	New Dir Child Adolesc Dev	1520-3247	2021	176	61-79	ChÃ¡vez, D. and Palacios, D. and Luengo-Kanacri, B. P. and Berger, C. and JimÃ©nez-Moya, G.		eng		Cross-ethnic friendships offer a unique opportunity for improving intergroup relations and reduce prejudice, yet ethnic segregation of friendship networks is often seen as a major obstacle to the integration of immigrant students in educational contexts. This article examines the role of perspective-taking abilities and prejudice towards low social class peers on the probability of cross-ethnic f…	RAYYAN-INCLUSION: {"aresya"=>"Excluded"}	10.1002/cad.20403	Adolescent;Child;*Ethnicity;Female;*Friends;Humans;Interpersonal Relations;Longitudinal Studies;Male;Peer Group;Prejudice;Social Class;friendship;homophily reduction;migration;perspective-taking;social class prejudice
rayyan-1090645980	Teachers' networked professional learning with MOOCs	2020		PLoS One	1932-6203	15	7	e0235170	Chen, B. and Fan, Y. and Zhang, G. and Liu, M. and Wang, Q.		eng		Massive Open Online Courses (MOOCs) are used to support professional learning at scale in many countries. The present study examined a MOOC named Flipped Classrooms that was specially designed for in-service teachers in China. This MOOC was offered for seven consecutive iterations across three years and allowed teachers to re-take this course in connection with their teaching practice. Overall, 1…	The authors have declared that no competing interests exist. | RAYYAN-INCLUSION: {"aresya"=>"Excluded"}	10.1371/journal.pone.0235170	Adult;China;*Education, Distance/methods;*Education, Professional/methods;Educational Measurement;Educational Personnel/*education;Female;Humans;Learning;Male;Middle Aged;Motivation;Social Networking;Young Adult
rayyan-1090645981	Effects of Background Lighting Color and Movement Distance on Reaching Times Among Participants With Low Vision, Myopia, and Normal Vision	2016	4	PERCEPTUAL AND MOTOR SKILLS	0031-5125 1558-688X	122	2	518-532	Chen, C. F. and Huang, K. C.					RAYYAN-INCLUSION: {"aresya"=>"Included"}	10.1177/0031512516640392
rayyan-1090645982	Current asthma in schoolchildren is related to fungal spores in classrooms	2014	7	Chest	0012-3692	146	1	123-134	Chen, C. H. and Chao, H. J. and Chan, C. C. and Chen, B. Y. and Guo, Y. L.		eng		BACKGROUND: The presence of visible mold in households is associated with asthma. However, the role of "classroom fungus" in the development of childhood asthma, as well as the fungal species that may lead to asthma, remains controversial. This nationwide school survey was conducted to investigate the correlation between fungal spores in classrooms and asthma in schoolchildren. METHODS: From Apri…	RAYYAN-INCLUSION: {"aresya"=>"Excluded"}	10.1378/chest.13-2129	Adolescent;Air Pollution, Indoor/*adverse effects;Asthma/*epidemiology/etiology/immunology;Child;Cross-Sectional Studies;Female;Humans;Hypersensitivity, Immediate/complications/*epidemiology/immunology;Incidence;Male;Retrospective Studies;*Schools;*Spores, Fungal;Surveys and Questionnaires;Taiwan/epidemiology
rayyan-1090645983	Scoring the Child Health Utility 9D instrument: estimation of a Chinese child and adolescent-specific tariff	2019	1	Qual Life Res	0962-9343	28	1	163-176	Chen, G. and Xu, F. and Huynh, E. and Wang, Z. and Stevens, K. and Ratcliffe, J.		eng		PURPOSE: To derive children and adolescents' preferences for health states defined by the Chinese version of Child Health Utility 9D (CHU9D-CHN) instrument in China that can be used to estimate quality-adjusted life years (QALYs) for economic evaluation. METHODS: A profile case best-worst scaling (BWS) and a time trade-off (TTO) method were combined to derive a Chinese-specific tariff for the CHU…	RAYYAN-INCLUSION: {"aresya"=>"Excluded"}	10.1007/s11136-018-2032-z	Adolescent;Child;Child Health/*statistics & numerical data;China;Female;*Health Status;Humans;Male;Quality of Life/*psychology;Surveys and Questionnaires;Child Health Utility 9D;Economic evaluation;Quality-adjusted life years
rayyan-1090645984	Use Stereoscopic Model in Interventional and Surgical Procedures	2019		Adv Exp Med Biol	0065-2598 (Print) 0065-2598	1205		2024-11-01	Chen, J. and Prem, A. and Yang, G. and Cui, D.		eng		The 3-dimensional (3D) stereoscopic modeling software allows anatomists to create high-resolution 3D models from computed tomography (CT) images. In this paper, we used high resolution CT images from a cadaver and a patient to develop clinically relevant anatomic models that can be used to teach surgical trainees different surgical procedures and approaches. The model facilitates visualization, m…	RAYYAN-INCLUSION: {"aresya"=>"Excluded"}	10.1007/978-3-030-31904-5_2	Cadaver;Humans;*Imaging, Three-Dimensional;*Models, Anatomic;*Software;Tomography, X-Ray Computed;3D stereoscopic models;Cervical vertebrae;Computed tomography (CT);Paranasal sinuses;Surgical and procedure perspective;Trigeminal ganglion
rayyan-1090645985	Morale and role strain of undergraduate nursing students in a pediatric clinical setting	2010	6	J Nurs Res	1682-3141	18	2	144-53	Chen, J. Y.		eng		BACKGROUND: Studies have indicated that causes of anxiety, such as stress, satisfaction, and motivation, affect nursing students during their clinical practice. However, psychological issues that induce morale and role strain in nursing students, which lack quantitative measures, have not been studied well enough. PURPOSE: The purpose of this study was to examine the morale and the potential role…	RAYYAN-INCLUSION: {"aresya"=>"Excluded"}	10.1097/JNR.0b013e3181e365a0	Humans;*Morale;*Nurse's Role;*Pediatric Nursing;Students, Nursing/*psychology
rayyan-1090645986	The hierarchical face: Higher rankings lead to less cooperative looks	2012		Journal of Applied Psychology		97	2	479-486	Chen, P. and Myers, C. G. and Kopelman, S. and Garcia, S. M.	https://www.scopus.com/inward/record.uri?eid=2-s2.0-84864517993&doi=10.1037%2fa0026308&partnerID=40&md5=5055fa7b815f407aa983f77ad643f43b				RAYYAN-INCLUSION: {"aresya"=>"Excluded"}	10.1037/a0026308
rayyan-1090645987	A study on the correlation between seat selection and interaction preference in virtual-reality fusion simulation experiment	2022	10	FRONTIERS IN PSYCHOLOGY	1664-1078	13			Chen, S. H. and Luo, Y. and Zhang, H. and Liu, X. H.					RAYYAN-INCLUSION: {"aresya"=>"Excluded"}	10.3389/fpsyg.2022.1027959
rayyan-1090645988	Sensations from initial exposure to nicotine predicting adolescent smoking in China: a potential measure of vulnerability to nicotine	2003	8	Nicotine Tob Res	1462-2203 (Print) 1462-2203	5	4	455-63	Chen, X. and Stacy, A. and Zheng, H. and Shan, J. and Spruijt-Metz, D. and Unger, J. and Gong, J. and Gallaher, P. and Liu, C. and Azen, S. and Shakib, S. and Ph, D. Aj		eng		Sensations derived from initial exposure to nicotine are a potential indicator of an individual's vulnerability to nicotine. This study assessed whether sensations experienced during the first lifetime exposure to nicotine could predict current and established cigarette smoking. Data from 210 respondents who reported having ever tried cigarette smoking in Wuhan, China, were obtained for this stud…	RAYYAN-INCLUSION: {"aresya"=>"Excluded"}	10.1080/14622200307239	Adolescent;Adolescent Behavior;China;Cough/etiology;Dizziness/etiology;Female;Ganglionic Stimulants/*pharmacology;Humans;Male;Nicotine/*pharmacology;Odds Ratio;Regression Analysis;Risk Factors;Smoking/*psychology;Smoking Cessation;Tobacco Use Disorder/*physiopathology/*psychology
rayyan-1090645989	Stand Out in Class: Investigating the Potential Impact of a Sit-Stand Desk Intervention on Children's Sitting and Physical Activity during Class Time and after School	2021	4	Int J Environ Res Public Health	1661-7827 (Print) 1660-4601	18	9		Chen, Y. L. and Tolfrey, K. and Pearson, N. and Bingham, D. D. and Edwardson, C. and Cale, L. and Dunstan, D. and Barber, S. E. and Clemes, S. A.		eng		Sedentary behaviour (sitting) is a risk factor for adverse health outcomes. The classroom environment has traditionally been associated with prolonged periods of sitting in children. The aim of this study was to examine the potential impact of an environmental intervention, the addition of sit-stand desks in the classroom, on school children's sitting and physical activity during class time and a…	The authors declare no conflict of interest. | RAYYAN-INCLUSION: {"aresya"=>"Excluded"} | RAYYAN-LABELS: wrong outcome | USER-NOTES: {"aresya"=>["Physical factors", "Wrong outcome"]}	10.3390/ijerph18094759	Child;*Ergonomics;Exercise;Humans;*Schools;Sedentary Behavior;Standing Position;Workplace;after school;children;cluster randomised controlled trial;health inequalities;primary/elementary school;sedentary behaviour;standing desks
rayyan-1090645990	Instant vision assessment device for measuring refraction in low vision	2021	10	CLINICAL AND EXPERIMENTAL OPTOMETRY	0816-4622 1444-0938	104	7	780-787	Cheng, D. and Woo, G. C.					RAYYAN-INCLUSION: {"aresya"=>"Excluded"}	10.1080/08164622.2021.1878825
rayyan-1090645991	Self-construal and social comparison effects	2007	3	Br J Educ Psychol	0007-0998 (Print) 0007-0998	77		197-211	Cheng, R. W. and Lam, S. F.		eng		BACKGROUND: Social comparison research usually demonstrates that students will have higher self-evaluation in downward comparison but lower self-evaluation in upward comparison. However, the existence of this contrast effect may depend on people's self-construal. The contrast effect may exist only for people with independent self-construal. For people with interdependent self-construal, the contr…	RAYYAN-INCLUSION: {"aresya"=>"Excluded"}	10.1348/000709905x72795	Analysis of Variance;Child;Female;Hong Kong;Humans;Male;*Self Concept;*Social Behavior;*Social Identification;Social Perception;Students
rayyan-1090645992	Association of the catechol-O-methyltransferase polymorphism with methylphenidate response in a classroom setting in children with attention-deficit hyperactivity disorder	2008	9	Int Clin Psychopharmacol	0268-1315 (Print) 0268-1315	23	5	291-8	Cheon, K. A. and Jun, J. Y. and Cho, D. Y.		eng		It has been postulated that the prefrontal cortex plays a key role in attention-deficit hyperactivity disorder (ADHD). The catechol-O-methyltransferase (COMT) enzyme degrades synaptic catecholamines and plays a specific role in the catabolism of prefrontal cortex dopamine. We investigated the association between the COMT valine (Val) 108/158 methionine (Met) polymorphism and the response to treat…	RAYYAN-INCLUSION: {"aresya"=>"Excluded"}	10.1097/YIC.0b013e328306a977	Attention Deficit Disorder with Hyperactivity/*genetics/*psychology;Catechol O-Methyltransferase/*genetics;Central Nervous System Stimulants/*therapeutic use;Child;DNA/genetics;Female;Genotype;Humans;Male;Methylphenidate/*therapeutic use;Neuropsychological Tests;Polymorphism, Genetic/*genetics;Prefrontal Cortex/physiopathology;Treatment Outcome
rayyan-1090645993	Cultural differences in therapeutic humor in nursing education	2009	3	J Nurs Res	1682-3141 (Print) 1682-3141	17	1	52-61	Chiang-Hanisko, L. and Adamle, K. and Chiang, L. C.		eng		Humor has been recognized by nurse researchers and practitioners as a constructive therapeutic intervention and has shown positive psychological and physiological outcomes for patient care. Because cross-cultural research on humor is sparse, this preliminary study investigates how nursing faculty members approach teaching therapeutic humor in the classroom and clinical education in different coun…	RAYYAN-INCLUSION: {"aresya"=>"Excluded"}	10.1097/JNR.0b013e3181999da3	*Cross-Cultural Comparison;Curriculum;*Education, Nursing;Humans;*Wit and Humor as Topic
rayyan-1090645994	The Efficacy and Safety of Evekeo, Racemic Amphetamine Sulfate, for Treatment of Attention-Deficit/Hyperactivity Disorder Symptoms: A Multicenter, Dose-Optimized, Double-Blind, Randomized, Placebo-Controlled Crossover Laboratory Classroom Study	2015	6	J Child Adolesc Psychopharmacol	1044-5463 (Print) 1044-5463	25	5	402-14	Childress, A. C. and Brams, M. and Cutler, A. J. and Kollins, S. H. and Northcutt, J. and Padilla, A. and Turnbow, J. M.		eng		OBJECTIVE: The study goal was to determine the efficacy and safety of an optimal dose of Evekeo, racemic amphetamine sulfate, 1:1 d-amphetamine and l-amphetamine (R-AMPH), compared to placebo in treating children with attention-deficit/hyperactivity disorder (ADHD) in a laboratory classroom setting. METHODS: A total of 107 children ages 6-12 years were enrolled in this multicenter, dose-optimized…	RAYYAN-INCLUSION: {"aresya"=>"Excluded"}	10.1089/cap.2014.0176	Amphetamine/administration & dosage/adverse effects/*therapeutic use;Attention Deficit Disorder with Hyperactivity/*drug therapy/physiopathology;Central Nervous System Stimulants/administration & dosage/adverse;effects/*therapeutic use;Child;Cross-Over Studies;Dextroamphetamine/administration & dosage/adverse effects/*therapeutic use;Dose-Response Relationship, Drug;Double-Blind Method;Female;Hum…
rayyan-1090645995	Efficacy and Safety of Multilayer, Extended-Release Methylphenidate (PRC-063) in Children 6-12 Years of Age with Attention-Deficit/Hyperactivity Disorder: A Laboratory Classroom Study	2020	12	J Child Adolesc Psychopharmacol	1044-5463 (Print) 1044-5463	30	10	580-589	Childress, A. C. and Brams, M. N. and Cutler, A. J. and Donnelly, G. A. E. and Bhaskar, S.		eng		Objective: To determine the safety and efficacy of PRC-063, a once-daily, multilayer, extended-release (ER) formulation of methylphenidate (MPH) hydrochloride, in the treatment of attention-deficit/hyperactivity disorder (ADHD) in children in a randomized, double-blind, parallel group, dose-optimized, placebo-controlled phase 3 study. Methods: Boys and girls aged 6-12 years diagnosed with ADHD we…	A.C.C. has received research support from Akili, Allergan, Alcobra, Arbor, Emalex, Forest, Ironshore, KemPharm, Lilly, Lundbeck, Medgenics, Neos, Neurovance, NextWave, NLS, Noven, Otsuka, Pearson, Pfizer, Purdue Pharma (Canada), Rhodes Pharmaceuticals L.P., Servier, Shire, Sunovion, Supernus, Theravance, and Tris; been a consultant for and received honoraria from Kempharm, Ironshore, Neos, Pfizer…	10.1089/cap.2020.0109	Attention Deficit Disorder with Hyperactivity/*drug therapy;Central Nervous System Stimulants/adverse effects/*therapeutic use;Child;Delayed-Action Preparations/adverse effects/*therapeutic use;Double-Blind Method;Female;Humans;Male;Methylphenidate/adverse effects/*therapeutic use;Treatment Outcome;Adhansia;Foquest;Prc-063;attention-deficit/hyperactivity disorder;laboratory classroom study;methyl…
rayyan-1090645996	Efficacy, Safety, and Tolerability of an Extended-Release Orally Disintegrating Methylphenidate Tablet in Children 6-12 Years of Age with Attention-Deficit/Hyperactivity Disorder in the Laboratory Classroom Setting	2017	2	J Child Adolesc Psychopharmacol	1044-5463 (Print) 1044-5463	27	1	66-74	Childress, A. C. and Kollins, S. H. and Cutler, A. J. and Marraffino, A. and Sikes, C. R.		eng		OBJECTIVE: Methylphenidate extended-release orally disintegrating tablets (MPH XR-ODTs) represent a new technology for MPH delivery. ODTs disintegrate in the mouth without water and provide a pharmacokinetic profile that is consistent with once-daily dosing. This study sought to determine the efficacy, safety, and tolerability of this novel MPH XR-ODT formulation in school-age children with atten…	Dr. A.C.C. has received research support from, consulted with, acted as an invited speaker for, and/or served on advisory boards for Alcobra Pharma, Arbor Pharmaceuticals, Forest Research Institute, Ironshore Pharmaceuticals, Lilly USA, Lundbeck, Neos Therapeutics, Neurovance, NextWave Pharmaceuticals, Noven Pharmaceuticals, Otsuka Pharmaceutical, Pfizer, Purdue Pharma, Rhodes Pharmaceuticals, Sh…	10.1089/cap.2016.0002	Administration, Oral;Attention Deficit Disorder with Hyperactivity/*drug therapy;Central Nervous System Stimulants/*administration & dosage/adverse effects;Child;Delayed-Action Preparations;Dose-Response Relationship, Drug;Double-Blind Method;*Drug Delivery Systems;Female;Humans;Male;Methylphenidate/*administration & dosage/adverse effects;Tablets;Treatment Outcome;Adhd;Mph xr-odt;classroom study…
rayyan-1090645997	Open-Label Dose Optimization of Methylphenidate Extended-Release Orally Disintegrating Tablet in a Laboratory Classroom Study of Children with Attention-Deficit/Hyperactivity Disorder	2021		Journal of Child and Adolescent Psychopharmacology		31	5	342-349	Childress, A. C. and Kollins, S. H. and Cutler, A. J. and Marraffino, A. and Sikes, C. R.	https://www.scopus.com/inward/record.uri?eid=2-s2.0-85108365937&doi=10.1089%2fcap.2020.0142&partnerID=40&md5=5558b185b34b44bfee66ca8896c31a50				RAYYAN-INCLUSION: {"aresya"=>"Excluded"}	10.1089/cap.2020.0142
rayyan-1090645998	Efficacy and safety of dexmethylphenidate extended-release capsules administered once daily to children with attention-deficit/hyperactivity disorder	2009		Journal of Child and Adolescent Psychopharmacology		19	4	351-361	Childress, A. C. and Spencer, T. and Lopez, F. and Gerstner, O. and Thulasiraman, A. and Muniz, R. and Post, A.	https://www.scopus.com/inward/record.uri?eid=2-s2.0-69549125915&doi=10.1089%2fcap.2009.0007&partnerID=40&md5=eb60c1170e6aab45b6ce404c0f8edcd7				RAYYAN-INCLUSION: {"aresya"=>"Excluded"}	10.1089/cap.2009.0007
rayyan-1090645999	Efficacy and Safety of Amphetamine Extended-Release Oral Suspension in Children with Attention-Deficit/Hyperactivity Disorder	2018	6	J Child Adolesc Psychopharmacol	1044-5463 (Print) 1044-5463	28	5	306-313	Childress, A. C. and Wigal, S. B. and Brams, M. N. and Turnbow, J. M. and Pincus, Y. and Belden, H. W. and Berry, S. A.		eng		OBJECTIVES: To determine the efficacy and safety of amphetamine extended-release oral suspension (AMPH EROS) in the treatment of attention-deficit/hyperactivity disorder (ADHD) in a dose-optimized, randomized, double-blind, parallel-group study. METHODS: Boys and girls aged 6 to 12 years diagnosed with ADHD were enrolled. During a 5-week, open-label, dose-optimization phase, patients began treatm…	RAYYAN-INCLUSION: {"aresya"=>"Excluded"}	10.1089/cap.2017.0095	Amphetamine/*therapeutic use;Attention Deficit Disorder with Hyperactivity/*drug therapy;Central Nervous System Stimulants/*therapeutic use;Child;Delayed-Action Preparations;Double-Blind Method;Female;Humans;Male;Suspensions;Time Factors;Treatment Outcome;amphetamine;attention-deficit/hyperactivity disorder;extended-release;laboratory school;liquid formulation;oral suspension
rayyan-1090646000	Natural Ventilation Characterization in a Classroom under Different Scenarios	2021	5	Int J Environ Res Public Health	1661-7827 (Print) 1660-4601	18	10		Chillon, S. A. and Millan, M. and Aramendia, I. and Fern and ez-Gamiz, U. and Zulueta, E. and Mendaza-Sagastizabal, X.		eng		The COVID-19 pandemic has pointed to the need to increase our knowledge in fields related to human breathing. In the present study, temperature, relative humidity, carbon dioxide (CO(2)) concentration, and median particle size diameter measurements were taken into account. These parameters were analyzed in a computer classroom with 15 subjects during a normal 90-minute class; all the subjects wor…	The authors declare no conflict of interest. | RAYYAN-INCLUSION: {"aresya"=>"Excluded"} | RAYYAN-LABELS: wrong setting | USER-NOTES: {"aresya"=>["Psychologcal factor", "Wrong setting"]}	10.3390/ijerph18105425	*Air Pollutants/analysis;*Air Pollution, Indoor/analysis;*covid-19;Carbon Dioxide/analysis;Environmental Monitoring;Humans;Pandemics;Particle Size;Particulate Matter/analysis;SARS-CoV-2;Schools;Ventilation;Aps;Arduino;Co2;Covid-19;Scd30;carbon dioxide concentration;classroom air composition;natural ventilation;school health
rayyan-1090646001	Development and testing of an instrument to measure interactions in synchronous distance education	2003	9	J Nurs Res	1682-3141 (Print) 1682-3141	11	3	188-96	Chiou, S. F. and Chung, U. L.		eng		The advance of computer and network technology has made it possible for students to flexibly acquire real-time information through distance education, allowing life-long learning. As in previous studies, the researchers found that students generally experienced less instructional interaction in distance education as compared to the traditional classroom setting. The purpose of this study was to d…	RAYYAN-INCLUSION: {"aresya"=>"Excluded"}	10.1097/01.jnr.0000347635.95347.23	Adult;Education, Distance/*methods/*standards;Education, Nursing/methods/standards;Educational Measurement/*methods/*standards;Factor Analysis, Statistical;Female;Humans;Interpersonal Relations;Nursing Education Research;Program Development;Program Evaluation/*methods;Reproducibility of Results;Taiwan;Teaching/methods/standards
rayyan-1090646002	Peer effects on low-income children's learning and development	2018	12	J Sch Psychol	0022-4405	71		2017-01-01	Choi, J. Y. and Castle, S. and Burchinal, M. and Horm, D. and Guss, S. and Bingham, G. E.		eng		Using data from a large study of 78 high-quality Head Start classrooms in 12 sites across the U.S., this study examined whether peers' receptive vocabulary skills and teacher-reported social-emotional (S-E) functioning (i.e., behavior problems and self-regulation) measured at the beginning of the preschool year were related to children's gains in these three domains over a school year. Analyses i…	RAYYAN-INCLUSION: {"aresya"=>"Excluded"}	10.1016/j.jsp.2018.10.002	*Academic Performance;Child;Child Development/*physiology;Child, Preschool;Emotions;Female;Humans;Infant;Interpersonal Relations;Learning/*physiology;Male;*Peer Group;Poverty;Social Adjustment;*Social Environment;Students/*psychology;Early care and education;Head Start;Peer effects
rayyan-1090646003	Awakening effects of blue-enriched morning light exposure on university students' physiological and subjective responses	2019	1	Sci Rep	2045-2322	9	1	345	Choi, K. and Shin, C. and Kim, T. and Chung, H. J. and Suk, H. J.		eng		We investigated physiological and subjective responses to morning light exposure of commercially available LED lighting with different correlated colour temperatures to predict how LED-based smart lighting employed in future learning environments will impact students. The classical markers of the circadian system (melatonin and cortisol), as well as the subjective perception of sleepiness, mood, …	The authors declare no competing interests. | RAYYAN-INCLUSION: {"aresya"=>"Excluded"} | RAYYAN-LABELS: wrong population	10.1038/s41598-018-36791-5	Adult;Affect/*radiation effects;Circadian Rhythm/*radiation effects;Female;Humans;Hydrocortisone/blood;*Light;Lighting/*methods;Male;Melatonin/blood;Republic of Korea;*Sleepiness;Students;Universities;Vision, Ocular/*radiation effects;Young Adult
rayyan-1090646004	Retinal dystrophy and congenital glaucoma as major causes of vision loss in students attending two institutions for the visually disabled in Tunis city, Tunisia	2014	11	JOURNAL FRANCAIS D OPHTALMOLOGIE	0181-5512 1773-0597	37	9	695-701	Chouchene, I. and Derouiche, K. and Ben Halim, N. and Merdassi, A. and Limaiem, R. and Abdelhak, S. and El Matri, L.					RAYYAN-INCLUSION: {"aresya"=>"Excluded"}	10.1016/j.jfo.2014.03.010
rayyan-1090646005	College Classroom Instructors Can Effectively Promote Standing among Students Provided with Standing Desks	2021	4	Int J Environ Res Public Health	1661-7827 (Print) 1660-4601	18	9		Chrisman, M. S. and Wright, R. and Purdy, W.		eng		Standing desks may reduce sedentary behaviors in college students. Students at one mid-size urban university in the Midwestern United States were randomized into intervention (n = 21) and control groups (n = 27) to assess standing time when given access to standing desks. The intervention group received visual and oral instructor prompts to stand, while the control received no prompts during a 50…	The authors declare no conflict of interest. The funders had no role in the design of the study; in the collection, analyses, or interpretation of data; in the writing of the manuscript, or in the decision to publish the results. | RAYYAN-INCLUSION: {"aresya"=>"Excluded"} | RAYYAN-LABELS: wrong population | USER-NOTES: {"aresya"=>["Physical factors"]}	10.3390/ijerph18094464	Humans;Midwestern United States;Schools;*Standing Position;Students/*psychology/statistics & numerical data;Time Factors;Universities;college;physical activity;sedentary behavior;standing desks
rayyan-1090646006	Vancouver Island Health Authority (VIHA) in house Perioperative Nursing Program	2005	12	Can Oper Room Nurs J	0712-6778 (Print) 0712-6778	23	4	6, 9-13	Christensen, F.		eng		The Vancouver Island Health Authority (VIHA) in liaison with the University of Victoria (UVIC) offers an introduction to Perioperative Nursing Program to 4th Year undergraduate nursing students. The aim of this program is to help recruit Registered Nurses to the Operating Room. It has been advantageous to the recruitment and retention of nurses graduating from UVIC. Its importance is increased by…	RAYYAN-INCLUSION: {"aresya"=>"Excluded"}		Clinical Competence;Curriculum;Education, Nursing, Baccalaureate/*organization & administration;Humans;Inservice Training/*organization & administration;Nursing Education Research;Nursing Staff, Hospital/supply & distribution;Operating Room Nursing/*education/organization & administration;Personnel Selection/*organization & administration;Preceptorship/*organization & administration;Program Evalu…
rayyan-1090646007	Embodied teacher identity: a qualitative study on 'practical sense' as a basic pedagogical condition in times of Covid-19	2022	8	Adv Health Sci Educ Theory Pract	1382-4996 (Print) 1382-4996	27	3	577-603	Christensen, M. K. and Nielsen, K. S. and O'Neill, L. D.		eng		Worldwide, the Covid-19 pandemic has transformed teaching contexts rapidly. StudiesÂ onÂ the effects ofÂ the Covid-19 pandemic haveÂ largelyÂ focusedÂ onÂ students' learning and well-being. In contrast, littleÂ is known about how emergency online teaching affects teachers. The aim of this study was to examine how disrupted teaching contexts during the Covid-19 pandemic affected academic teacher i…	RAYYAN-INCLUSION: {"aresya"=>"Excluded"}	10.1007/s10459-022-10102-0	*COVID-19/epidemiology;Humans;Pandemics;Qualitative Research;Students;Universities;Covid-19 pandemic;Eye contact;Health science education;Higher education;Non-verbal communication;Online teaching;Practical sense;Teacher identity
rayyan-1090646008	Physical Activity through a Classroom-Based Intervention: A Pragmatic Non-Randomized Trial among Swedish Adolescents in an Upper Secondary School	2021	10	Int J Environ Res Public Health	1661-7827 (Print) 1660-4601	18	21		Christiansen, F. and Ahlqvist, V. H. and Nyroos, M. and LÃ¶fgren, H. and Berglind, D.		eng		Schools are an important arena to curb the decline in physical activity (PA) in youth. School-based interventions with accelerometer-measured PA are warranted. This study aimed to increase accelerometer-measured PA in adolescents following a 12-month school-based intervention. Two school-classes of 16-18-year-old Swedish students were allocated to intervention group and control group. Acceleromet…	All authors of the present study declare no conflicts of interest. | RAYYAN-INCLUSION: {"aresya"=>"Excluded"}	10.3390/ijerph182111041	Adolescent;*Exercise;Humans;*Schools;Sedentary Behavior;Students;Sweden;accelerometer;physical activity;school-based intervention
rayyan-1090646009	Deep brain stimulation effect in genetic dyskinetic cerebral palsy: The case of ADCY5- related disease	2023		Molecular Genetics and Metabolism		138	1		Cif, L. and Demailly, D. and Gehin, C. and Chan Seng, E. and Dornadic, M. and Huby, S. and Poulen, G. and Roubertie, A. and Villessot, M. and Roujeau, T. and Coubes, P.	https://www.scopus.com/inward/record.uri?eid=2-s2.0-85145714364&doi=10.1016%2fj.ymgme.2022.106970&partnerID=40&md5=58297dd49d7598dda7472c8696b41be0				RAYYAN-INCLUSION: {"aresya"=>"Excluded"}	10.1016/j.ymgme.2022.106970
rayyan-1090646010	Weather daily variation in winter and its effect on behavior and affective states in day-care children	2011	5	Int J Biometeorol	0020-7128	55	3	327-37	Ciucci, E. and Calussi, P. and Menesini, E. and Mattei, A. and Petralli, M. and Orl and ini, S.		eng		This study aimed to analyze the impact of winter weather conditions on young children's behavior and affective states by examining a group of 61 children attending day-care centers in Florence (Italy). Participants were 33 males, 28 females and their 11 teachers. The mean age of the children at the beginning of the observation period was 24.1 months. The day-care teachers observed the children's …	RAYYAN-INCLUSION: {"aresya"=>"Excluded"}	10.1007/s00484-010-0340-2	Adult;Air Pressure;Child Behavior/*physiology/psychology/radiation effects;*Child Day Care Centers;Child, Preschool;Cities;Emotions/*physiology/radiation effects;Faculty;Female;Humans;Humidity;Infant;Italy;Male;*Seasons;Sunlight;Temperature;Time Factors;*Weather
rayyan-1090646011	An investigation of the spelling skills of braille readers	2008	9	JOURNAL OF VISUAL IMPAIRMENT & BLINDNESS	0145-482X 1559-1476	102	9	553-563	Clark, C. and Stoner, J. B.					RAYYAN-INCLUSION: {"aresya"=>"Excluded"}	10.1177/0145482X0810200905
rayyan-1090646012	Student Incivility in Radiography Education	2017	7	Radiol Technol	0033-8397	88	6	590-602	Clark, K. R.		eng		PURPOSE: To examine student incivility in radiography classrooms by exploring the prevalence of uncivil behaviors along with the classroom management strategies educators use to manage and prevent classroom disruptions. METHODS: A survey was designed to collect data on the severity and frequency of uncivil student behaviors, classroom management strategies used to address minor and major behavior…	RAYYAN-INCLUSION: {"aresya"=>"Excluded"}		Female;Humans;*Incivility;Interprofessional Relations;Male;*Students, Health Occupations;Surveys and Questionnaires;Technology, Radiologic/*education;academic incivility;classroom disruptions;classroom management strategies;prevalence and prevention of student incivility;radiography education;student incivility;uncivil student behaviors
rayyan-1090646013	Reframing implementation as an organisational behaviour problem	2015		J Health Organ Manag	1477-7266	29	6	670-83	Clay-Williams, R. and Braithwaite, J.		eng		PURPOSE: The purpose of this paper is to report on a process evaluation of a randomised controlled trial (RCT) intervention study that tested the effectiveness of classroom- and simulation-based crew resource management courses, alone and in combination, and identifies organisational barriers and facilitators to implementation of team training programmes in healthcare. DESIGN/METHODOLOGY/APPROACH…	RAYYAN-INCLUSION: {"aresya"=>"Excluded"}	10.1108/jhom-11-2013-0254	Adolescent;Adult;Female;Health Plan Implementation/methods/*organization & administration;Humans;Inservice Training/*methods;Interprofessional Relations;Male;Middle Aged;Obstetrics and Gynecology Department, Hospital/*organization & administration;Patient Care Team/*organization & administration;Personnel, Hospital/*education;Program Evaluation;Qualitative Research;Randomized Controlled Trials as…
rayyan-1090646014	Sexual health promotion: the barriers school nurses face	2005	12	Community Pract	1462-2815 (Print) 1462-2815	78	12	429-32	Cleaver, K. and Rich, A.		eng		This paper reports on the findings of a study which aimed to determine the contribution of school nurses to promoting sexual health within schools and whether occupational and professional boundaries impinged on the school nurses' ability to undertake this aspect of their role. The research was carried out across three Primary Care Trusts (PCTs). Data were collected using semi-structured intervie…	RAYYAN-INCLUSION: {"aresya"=>"Excluded"}		Adolescent;Child;England;Gatekeeping;*Health Services Accessibility;Humans;*Interprofessional Relations;Interviews as Topic;*School Nursing;Sex Education/*organization & administration;*Teaching
rayyan-1090646015	An Investigation Into Former High School Athletes' Experiences of a Multidisciplinary Approach to Sport Injury Rehabilitation	2020	11	J Sport Rehabil	1056-6716	30	4	619-624	Clement, D. and Arvinen-Barrow, M.		eng		CONTEXT: A multidisciplinary approach is one of the many forms of professional practice that can be utilized by sports medicine professionals to provide care to injured athletes. While this approach has been empirically supported in the health care domain, studies supporting its utilization in the sport injury rehabilitation context-particularly at the high school level-are limited. OBJECTIVE: To…	RAYYAN-INCLUSION: {"aresya"=>"Excluded"}	10.1123/jsr.2020-0094	Adolescent;Adult;*Athletes/statistics & numerical data;Athletic Injuries/*rehabilitation;Cross-Sectional Studies;Female;Humans;*Interpersonal Relations;Male;Patient Care Team/*organization & administration;*Social Support;Sports Medicine;Students;Young Adult;athletic;injury;multidisciplinary model of care;professional practice;sociogram;support
rayyan-1090646016	Reducing children's classroom sitting time using sit-to-stand desks: findings from pilot studies in UK and Australian primary schools	2016	9	J Public Health (Oxf)	1741-3842 (Print) 1741-3842	38	3	526-533	Clemes, S. A. and Barber, S. E. and Bingham, D. D. and Ridgers, N. D. and Fletcher, E. and Pearson, N. and Salmon, J. and Dunstan, D. W.		eng		BACKGROUND: This research examined the influence of sit-to-stand desks on classroom sitting time in primary school children. METHODS: Pilot controlled trials with similar intervention strategies were conducted in primary schools in Melbourne, Australia, and Bradford, UK. Sit-to-stand desks replaced all standard desks in the Australian intervention classroom. Six sit-to-stand desks replaced a bank…	RAYYAN-INCLUSION: {"aresya"=>"Excluded"} | RAYYAN-LABELS: wrong outcome | USER-NOTES: {"aresya"=>["Psychological factor"]}	10.1093/pubmed/fdv084	Australia;Child;Exercise;Female;Humans;Male;Pilot Projects;*School Health Services;Schools/organization & administration;*Sedentary Behavior;Students;Time Factors;United Kingdom;activPAL;ethnic diversity;health;pilot controlled trial;sedentary behaviour;socioeconomic status
rayyan-1090646017	Stand Out in Class: restructuring the classroom environment to reduce sitting time - findings from a pilot cluster randomised controlled trial	2020	4	Int J Behav Nutr Phys Act	1479-5868	17	1	55	Clemes, S. A. and Bingham, D. D. and Pearson, N. and Chen, Y. L. and Edwardson, C. L. and McEachan, R. R. C. and Tolfrey, K. and Cale, L. and Richardson, G. and Fray, M. and Altunkaya, J. and B and elow, S. and Jaicim, N. B. and Salmon, J. and Dunstan, D. W. and Barber, S. E.		eng		BACKGROUND: Excessive sedentary behaviour (sitting) is a risk factor for poor health in children and adults. Incorporating sit-stand desks in the classroom environment has been highlighted as a potential strategy to reduce children's sitting time. The primary aim of this study was to examine the feasibility of conducting a cluster randomised controlled trial (RCT) of a sit-stand desk intervention…	The sit-stand desks used in this study were supplied via an in-kind donation from Ergotron Inc., USA. The company played no role in the study design, data collection or data analyses, or in the preparation of this paper. The company have no relevant interests/rights in terms of project outcomes and uses. JS notes that she has a potential conflict of interest as her husband owns a business to manu…	10.1186/s12966-020-00958-z	Child;Ergonomics/*methods;Feasibility Studies;Female;Humans;Male;Pilot Projects;Schools;*Sedentary Behavior;*Sitting Position;United Kingdom;Bradford;Children;Health inequalities;Primary/elementary school;Sedentary behaviour;Sit-stand desks;South Asian;Standing desks
rayyan-1090646018	The Modified-Classroom Observation Schedule to Measure Intentional Communication (M-COSMIC): Evaluation of reliability and validity	2010		Research in Autism Spectrum Disorders		4	3	509-525	Clifford, S. and Hudry, K. and Brown, L. and Pasco, G. and Charman, T.	https://www.scopus.com/inward/record.uri?eid=2-s2.0-77949568346&doi=10.1016%2fj.rasd.2009.11.008&partnerID=40&md5=579cdab5fd19f30e5d361231226f9ae5				RAYYAN-INCLUSION: {"aresya"=>"Excluded"} | RAYYAN-LABELS: wrong outcome,wrong intervention | USER-NOTES: {"aresya"=>["Communication measure"]}	10.1016/j.rasd.2009.11.008
rayyan-1090646019	Effective Self-Determination Practices for Students with Disabilities: Implications for Students with Visual Impairments	2019	3	JOURNAL OF VISUAL IMPAIRMENT & BLINDNESS	0145-482X 1559-1476	113	2	114-128	Cmar, J. L.					RAYYAN-INCLUSION: {"aresya"=>"Excluded"} | RAYYAN-LABELS: wrong outcome,wrong population,wrong intervention | USER-NOTES: {"aresya"=>["Visual Training ", "Wrong intervention "]}	10.1177/0145482X19840454
rayyan-1090646020	Promoting Self-Determination for Students with Visual Impairments: A Review of the Literature	2019	3	JOURNAL OF VISUAL IMPAIRMENT & BLINDNESS	0145-482X 1559-1476	113	2	100-113	Cmar, J. L. and Markoski, K.					RAYYAN-INCLUSION: {"aresya"=>"Excluded"} | RAYYAN-LABELS: wrong intervention | USER-NOTES: {"aresya"=>["Visual training", "Wrong intervention "]}	10.1177/0145482X19839796
rayyan-1090646021	Defining the content for a new quality of life questionnaire for students with low vision (The impact of vision impairment on children: IVI_C)	2008	3	OPHTHALMIC EPIDEMIOLOGY	0928-6586 1744-5086	15	2	114-120	Cochrane, G. and Lamoureux, E. and Keeffe, J.					RAYYAN-INCLUSION: {"aresya"=>"Excluded"}	10.1080/09286580701772029
rayyan-1090646022	Long-acting methylphenidate formulations in the treatment of attention-deficit/hyperactivity disorder: A systematic review of head-to-head studies	2013		BMC Psychiatry		13			Coghill, D. and Banaschewski, T. and Zuddas, A. and Pelaz, A. and Gagliano, A. and Doepfner, M.	https://www.scopus.com/inward/record.uri?eid=2-s2.0-84884614838&doi=10.1186%2f1471-244X-13-237&partnerID=40&md5=c3c7bfd9a5842bdd0d45219424347df5				RAYYAN-INCLUSION: {"aresya"=>"Excluded"}	10.1186/1471-244X-13-237
rayyan-1090646023	"It Is Time to Make Our Way Home" (*) : How Contingent Labor Practices Impact Transformative Possibilities of Teaching About Violence Against Women	2019	9	Violence Against Women	1077-8012	25	11	1370-1387	Cohan, D. J.		eng		This article explores the intersection of teaching about gender-based violence and contingent employment. Drawing upon Patricia Hill Collins's (1986) theory of the outsider-within to illuminate how power differentials, access, and resources as insiders or outsiders shape knowledge production and ways of knowing, seeing, and being, the author applies this lens to the experience of contingent facul…	RAYYAN-INCLUSION: {"aresya"=>"Excluded"}	10.1177/1077801219844601	Education/*methods/trends;Employment/*methods/psychology;Faculty/*classification/psychology/standards;Female;Feminism;Gender-Based Violence/*prevention & control/psychology;Humans;Psychological Distress;Students/psychology;contingency;contingent faculty;gender-based violence;teaching about violence
rayyan-1090646024	Transforming the Nursing Classroom into a Clinical Setting	2018	1	Nurs Educ Perspect	1536-5026 (Print) 1536-5026	39	1	46-47	Cole, L. G. and Graves, B. A. and Turner, S.		eng		Providing clinical opportunities for students to gain experience in managing cardiac dysrhythmias is a challenge for nursing faculty. High-risk experiences are often not available for all students or are too life-threatening to entrust to students. Faculty shortages and increasing enrollments add to declines in clinical opportunities. The use of human patient simulation (HPS) has added opportunit…	RAYYAN-INCLUSION: {"aresya"=>"Excluded"}	10.1097/01.Nep.0000000000000182	*Education, Nursing, Baccalaureate;Faculty, Nursing;Humans;Patient Simulation;*Students, Nursing
rayyan-1090646025	Correlation between Objective Measures of Sun Exposure and Self-Reported Sun Protective Behavior and Attitudes in Predominantly Hispanic Youth	2023	5	Photochem Photobiol	0031-8655	99	3	1037-1046	Cole, S. E. and Hawkins, M. and Miller, K. A. and Allen, M. W. and Cockburn, M.		eng		Melanoma incidence is increasing, with poor prognosis cases growing faster in California Hispanics than in non-Hispanic whites. Ultraviolet Radiation (UVR) exposure as a child has been found to disproportionately increase the risk of melanoma. To determine correlates of UVR exposure in this high-risk population, we conducted a study in predominately Hispanic 4th and 5th grade classrooms in Los An…	RAYYAN-INCLUSION: {"aresya"=>"Excluded"} | USER-NOTES: {"aresya"=>["Psychological factor"]}	10.1111/php.13687	Child;Humans;Adolescent;Ultraviolet Rays/adverse effects;Sunlight/adverse effects;Self Report;*Melanoma/etiology;Health Behavior;Sunscreening Agents;*Sunburn;*Skin Neoplasms/etiology
rayyan-1090646026	Stress responses of child care providers to classroom activities and childhood behaviors involving HIV/AIDS	2000	12	J Pediatr Nurs	0882-5963 (Print) 0882-5963	15	6	356-63	Coleman, M. and Toledo, C. and Wallinga, C.		eng		Child care providers in a southeastern state were asked to indicate their level of stress when responding to classroom activities and childhood behaviors involving a child who tests positive for the human immunodeficiency virus (HIV). No significant correlations were found between the providers' stress responses and their professional background. Significant correlations were found between the pr…	RAYYAN-INCLUSION: {"aresya"=>"Excluded"}	10.1053/jpdn.2000.16711	Adult;Child;*Child Behavior;Child Care;Child, Preschool;*Fear;Female;*HIV Infections/psychology;*Health Education;Humans;Infant;Infant Behavior;Male;Middle Aged;Schools;*Stress, Psychological/etiology/psychology;Workplace
rayyan-1090646027	Cultural Diversity in Children's Braille Books	2022	3	JOURNAL OF VISUAL IMPAIRMENT & BLINDNESS	0145-482X 1559-1476	116	2	127-140	Coleman, M. A. and Harrison, J.					RAYYAN-INCLUSION: {"aresya"=>"Excluded"}	10.1177/0145482X221090261
rayyan-1090646028	Are you under stress in EMS. Understanding the slippery slope of burnout and PTSD	2012	10	EMS World	2158-7833 (Print) 2158-7833	41	10	47-50, 52-6	Collopy, K. T. and Kivlehan, S. M. and Snyder, S. R.		eng		Burnout and PTSD are closely linked and often underreported in EMS. EMS classrooms do little or nothing to prepare providers for the inherent emotional stresses of emergency response and the "thick skin" culture of EMS may make many providers apprehensive about sharing their true feelings. Burnout is triggered by many of the same stresses that lead to the symptoms of PTSD and providers experienci…	RAYYAN-INCLUSION: {"aresya"=>"Excluded"}		Burnout, Professional/etiology/*psychology;Emergency Medical Technicians/*psychology;Humans;Stress Disorders, Post-Traumatic/*etiology;Stress, Psychological;United States
rayyan-1090646029	An analysis of treatment integrity of response interruption and redirection	2019	5	J Appl Behav Anal	0021-8855	52	2	337-354	ColÃ³n, C. L. and Ahearn, W. H.		eng		Response interruption and redirection has been shown to effectively decrease stereotypy, but its application outside an experimental setting has not been well studied. In Experiment 1, decreases in automatically maintained vocal stereotypy were obtained following treatment in a controlled setting for 3 participants diagnosed with autism spectrum disorder. Descriptive data on the consistency and a…	RAYYAN-INCLUSION: {"aresya"=>"Excluded"}	10.1002/jaba.537	Adolescent;Autism Spectrum Disorder/*therapy;Behavior Therapy/*methods;Female;Humans;Male;*Stereotyped Behavior;Treatment Outcome;Young Adult;automatic reinforcement;parametric analysis;response interruption and redirection;stereotypy;treatment consistency;treatment integrity
rayyan-1090646030	Influence of Classroom-Level Factors on Implementation Fidelity During Scale-up of Evidence-Based Interventions	2022	8	Prev Sci	1389-4986 (Print) 1389-4986	23	6	969-981	Combs, K. M. and Buckley, P. R. and Lain, M. A. and Drewelow, K. M. and Urano, G. and Kerns, S. E. U.		eng		As evidence-based interventions (EBIs) become more widely disseminated, fidelity of implementation (FOI) often wanes. This study explores the association between FOI and malleable variables within classrooms that could be targeted to optimize resources without compromising FOI as school-based EBIs are disseminated across real-world settings. We utilized process evaluation data from a national dis…	The authors declare no competing interests. | RAYYAN-INCLUSION: {"aresya"=>"Excluded"}	10.1007/s11121-022-01375-3	Curriculum;Evidence-Based Medicine;Humans;Program Evaluation;School Health Services;*Schools;Students;*Substance-Related Disorders/prevention & control;Evidence-based intervention;Fidelity of implementation;LikeSkills Training;School
rayyan-1090646031	Congenital Blindness and Autism Spectrum Disorder	2021	3	J Dev Behav Pediatr	0196-206x	42	2	163-165	Conrad, C. and Linnea, K. and Augustyn, M.		eng		Emily is a 10-year-old girl who is in fifth grade. She has known congenital blindness secondary to septo-optic dysplasia with bilateral optic nerve hypoplasia and precocious puberty. Emily was referred to a Developmental-Behavioral Pediatrics clinic for concerns of academic, social, and language challenges.Emily was born at term gestation after an uncomplicated pregnancy. At 4 months of age, she …	Disclosure: The authors declare no conflict of interest. | RAYYAN-INCLUSION: {"aresya"=>"Excluded"}	10.1097/dbp.0000000000000905	*Autism Spectrum Disorder/complications;Blindness;Child;Early Intervention, Educational;Female;Humans
rayyan-1090646032	Impact of an 8-Month Trial Using Height-Adjustable Desks on Children's Classroom Sitting Patterns and Markers of Cardio-Metabolic and Musculoskeletal Health	2016	12	Int J Environ Res Public Health	1661-7827 (Print) 1660-4601	13	12		Contardo Ayala, A. M. and Salmon, J. and Timperio, A. and Sudholz, B. and Ridgers, N. D. and Sethi, P. and Dunstan, D. W.		eng		During school hours, children can sit for prolonged and unbroken periods of time. This study investigated the impact of an 8-month classroom-based intervention focusing on reducing and breaking-up sitting time on children's cardio-metabolic risk factors (i.e., body mass index, waist circumference, blood pressure) and perceptions of musculoskeletal discomfort. Two Year-6 classes (24 students per c…	Jo Salmon notes that she has a potential conflict of interest as her husband has recently established a business to manufacture height-adjustable desks for schools. The other authors declare no conflict of interest. | RAYYAN-INCLUSION: {"aresya"=>"Excluded"}	10.3390/ijerph13121227	Accelerometry;Blood Pressure;Body Mass Index;Cardiovascular Diseases/diagnosis/etiology/*prevention & control;Child;*Ergonomics;*Exercise;Female;Follow-Up Studies;Humans;*Interior Design and Furnishings;Linear Models;Male;Metabolic Diseases/diagnosis/etiology/*prevention & control;Musculoskeletal Pain/diagnosis/etiology/*prevention & control;Pilot Projects;*Posture;Risk Factors;Schools;Sedentary …
rayyan-1090646033	The impact of height-adjustable desks and prompts to break-up classroom sitting on adolescents' energy expenditure, adiposity markers and perceived musculoskeletal discomfort	2018		PLoS One	1932-6203	13	9	e0203938	Contardo Ayala, A. M. and Sudholz, B. and Salmon, J. and Dunstan, D. W. and Ridgers, N. D. and Arundell, L. and Timperio, A.		eng		Adolescents spend large amounts of time sitting at school. Little is known about the impact of reducing and breaking-up prolonged sitting during school lessons on adolescents' health. This study aimed to investigate the impact of an intervention to reduce classroom sitting time on adolescents' energy expenditure (EE; kcal/lesson), body mass index (BMI), waist circumference (WC), and musculoskelet…	I have read the journal's policy and one of the authors of this manuscript has the following competing interests: JS notes that she has a potential conflict of interest as her husband has recently established a business to manufacture height-adjustable desks for schools. The other authors have declared that no competing interests exist. This does not alter our adherence to PLOS ONE policies on sh…	10.1371/journal.pone.0203938	Adiposity/*physiology;Adolescent;Energy Metabolism/*physiology;Exercise/physiology;Female;Humans;Male;Obesity/prevention & control;Posture/*physiology;*Schools;Sedentary Behavior;*Sitting Position;*Students
rayyan-1090646034	School-based use of a robotic arm system by children with disabilities	2005	12	IEEE Trans Neural Syst Rehabil Eng	1534-4320 (Print) 1534-4320	13	4	452-60	Cook, A. M. and Bentz, B. and Harbottle, N. and Lynch, C. and Miller, B.		eng		A robotic arm system was developed for use by children who had very severe motor disabilities and varying levels of cognitive and language skills. The children used the robot in a three-task sequence routine to dig objects from a tub of dry macaroni. The robotic system was used in the child's school for 12-15 sessions over a period of four weeks. Goal attainment scaling indicated improvement in a…	RAYYAN-INCLUSION: {"aresya"=>"Excluded"}	10.1109/tnsre.2005.856075	*Activities of Daily Living;Adolescent;Child;Equipment Design;Equipment Failure Analysis;Female;Humans;Male;Quadriplegia/*rehabilitation;Robotics/*instrumentation/*methods;*School Health Services;Task Performance and Analysis;Therapy, Computer-Assisted/*instrumentation/*methods;Treatment Outcome;User-Computer Interface
rayyan-1090646035	Coming Out in Class: Challenges and Benefits of Active Learning in a Biology Classroom for LGBTQIA Students	2016		CBE Life Sci Educ	1931-7913	15	3		Cooper, K. M. and Brownell, S. E.		eng		As we transition our undergraduate biology classrooms from traditional lectures to active learning, the dynamics among students become more important. These dynamics can be influenced by student social identities. One social identity that has been unexamined in the context of undergraduate biology is the spectrum of lesbian, gay, bisexual, transgender, queer, intersex, and asexual (LGBTQIA) ident…	RAYYAN-INCLUSION: {"aresya"=>"Excluded"}	10.1187/cbe.16-01-0074	Biology/*education;Cognition;Cooperative Behavior;Gender Identity;Humans;*Problem-Based Learning;Social Identification;*Students;Terminology as Topic;*Transgender Persons;*Universities
rayyan-1090646036	A Course-Embedded Comparison of Instructor-Generated Videos of Either an Instructor Alone or an Instructor and a Student	2018	6	CBE Life Sci Educ	1931-7913	17	2	ar31	Cooper, K. M. and Ding, L. and Stephens, M. D. and Chi, M. T. H. and Brownell, S. E.		eng		Instructor-generated videos have become a popular way to engage students with material before a class, yet this is a relatively unexplored area of research. There is support for the use of videos in which instructors tutor students, but few studies have been conducted within the context of a classroom. In this study, conducted in a large-enrollment college physiology course, we used a randomized …	RAYYAN-INCLUSION: {"aresya"=>"Excluded"}	10.1187/cbe.17-12-0288	*Curriculum;Educational Measurement;Female;Humans;Male;Reproducibility of Results;*Students;Surveys and Questionnaires;*Teaching;Universities;*Video Recording
rayyan-1090646037	Rehabilitation Engineering: A perspective on the past 40-years and thoughts for the future	2019		Medical Engineering and Physics		72		2024-12-03	Cooper, R. A. and Cooper, R.	https://www.scopus.com/inward/record.uri?eid=2-s2.0-85072068855&doi=10.1016%2fj.medengphy.2019.08.011&partnerID=40&md5=48704c5403c03f3ccab29d217aee361a				RAYYAN-INCLUSION: {"aresya"=>"Excluded"}	10.1016/j.medengphy.2019.08.011
rayyan-1090646038	A perspective on intelligent devices and environments in medical rehabilitation	2008		Medical Engineering and Physics		30	10	1387-1398	Cooper, R. A. and Dicianno, B. E. and Brewer, B. and LoPresti, E. and Ding, D. and Simpson, R. and Grindle, G. and Wang, H.	https://www.scopus.com/inward/record.uri?eid=2-s2.0-56249114820&doi=10.1016%2fj.medengphy.2008.09.003&partnerID=40&md5=2e04287d7b98776ab341884e7d24989c				RAYYAN-INCLUSION: {"aresya"=>"Excluded"} | RAYYAN-LABELS: wrong population | USER-NOTES: {"aresya"=>["Not for low vision", "Assitive training and technology", "Wrong population"]}	10.1016/j.medengphy.2008.09.003
rayyan-1090646039	Transmission of SARS-CoV-2 by children to contacts in schools and households: a prospective cohort and environmental sampling study in London	2022	11	Lancet Microbe	2666-5247	3	11	e814-e823	Cordery, R. and Reeves, L. and Zhou, J. and Rowan, A. and Watber, P. and Rosadas, C. and Crone, M. and Storch, M. and Freemont, P. and Mosscrop, L. and Cowley, A. and Zelent, G. and Bisset, K. and Le Blond, H. and Regmi, S. and Buckingham, C. and Junaideen, R. and Abdulla, N. and Eliahoo, J. and Mindlin, M. and Lamagni, T. and Barclay, W. and Taylor, G. P. and Srisk and an, S.		eng		BACKGROUND: Assessing transmission of SARS-CoV-2 by children in schools is of crucial importance to inform public health action. We assessed frequency of acquisition of SARS-CoV-2 by contacts of pupils with COVID-19 in schools and households, and quantified SARS-CoV-2 shedding into air and onto fomites in both settings. METHODS: We did a prospective cohort and environmental sampling study in Lond…	Declaration of interests All authors declare no competing interests. | RAYYAN-INCLUSION: {"aresya"=>"Excluded"}	10.1016/s2666-5247(22)00124-0	Child;Humans;*SARS-CoV-2;*COVID-19/epidemiology;Sampling Studies;Prospective Studies;London/epidemiology;RNA, Viral;Schools
rayyan-1090646040	Effects of interventions for social anxiety and shyness in school-aged children: A systematic review and meta-analysis	2021		PLoS One	1932-6203	16	7	e0254117	Cordier, R. and Speyer, R. and Mahoney, N. and Arnesen, A. and Mjelve, L. H. and Nyborg, G.		eng		In school, shyness is associated with psychosocial difficulties and has negative impacts on children's academic performance and wellbeing. Even though there are different strategies and interventions to help children deal with shyness, there is currently no comprehensive systematic review of available interventions. This systematic review and meta-analysis aim to identify interventions for shy ch…	The authors have declared that no competing interests exist. | RAYYAN-INCLUSION: {"aresya"=>"Excluded"}	10.1371/journal.pone.0254117	*Anxiety;Humans;*Schools;*Shyness
rayyan-1090646041	Web-Based Intervention for Teachers of Elementary Students With ADHD: Randomized Controlled Trial	2019	2	J Atten Disord	1087-0547	23	3	257-269	Corkum, P. and Elik, N. and Blotnicky-Gallant, P. A. C. and McGonnell, M. and McGrath, P.		eng		OBJECTIVE: To test the acceptability, satisfaction, and effectiveness of a web-based intervention for teachers of elementary school-aged children with ADHD. METHOD: Elementary classroom teachers (N = 58), along with their students with ADHD, participated in a randomized controlled trial. The program consisted of six sessions that included evidence-based intervention strategies for reducing ADHD s…	RAYYAN-INCLUSION: {"aresya"=>"Excluded"}	10.1177/1087054715603198	Adult;*Attention Deficit Disorder with Hyperactivity;Child;Education;*Faculty;Female;Health Knowledge, Attitudes, Practice;Humans;*Internet-Based Intervention;Male;Schools;Students/*psychology;Teaching;Add/adhd;children;eHealth;teachers;treatment
rayyan-1090646042	Providing access to the visual environment: A model of low vision services for children	2003	5	JOURNAL OF VISUAL IMPAIRMENT & BLINDNESS	0145-482X	97	5	261-272	Corn, A. L. and Bell, J. K. and Andersen, E. and Bachofer, C. and Jose, R. T. and Perez, A. M.					RAYYAN-INCLUSION: {"aresya"=>"Included"}	10.1177/0145482X0309700502
rayyan-1090646043	Literacy for students with low vision: A framework for delivering instruction	2002	5	JOURNAL OF VISUAL IMPAIRMENT & BLINDNESS	0145-482X 1559-1476	96	5	305-321	Corn, A. L. and Koenig, A. J.					RAYYAN-INCLUSION: {"aresya"=>"Excluded"} | RAYYAN-LABELS: wrong outcome | USER-NOTES: {"aresya"=>["Assitive training ", "Wrong outcome"]}	10.1177/0145482X0209600503
rayyan-1090646044	An Analysis of Parents' Reports on Educational Services for Their Children with Albinism	2018	11	JOURNAL OF VISUAL IMPAIRMENT & BLINDNESS	0145-482X 1559-1476	112	6	667-682	Corn, A. L. and Lusk, K. E.					RAYYAN-INCLUSION: {"aresya"=>"Excluded"}	10.1177/0145482X1811200603
rayyan-1090646045	An initial study of reading and comprehension rates for students who received optical devices	2002	5	JOURNAL OF VISUAL IMPAIRMENT & BLINDNESS	0145-482X	96	5	322-334	Corn, A. L. and Wall, R. S. and Jose, R. T. and Bell, J. K. and Wilcox, K. and Perez, A.					RAYYAN-INCLUSION: {"aresya"=>"Excluded"}	10.1177/0145482X0209600504
rayyan-1090646046	Stimulant drug effects on attention deficit/hyperactivity disorder: a review of the effects of age and sex of patients	2010		Curr Pharm Des	1381-6128	16	22	2424-33	Cornforth, C. and Sonuga-Barke, E. and Coghill, D.		eng		OBJECTIVE: As dopamine functioning varies by sex and age it might be expected that the effects of methylphenidate or amfetamine, the psychostimulants used for the treatment of Attention Deficit /Hyperactivity Disorder (ADHD), will also be moderated by these factors. Here we review the published literature on whether stimulant effects in ADHD symptoms vary by age and sex. METHOD: We searched for s…	RAYYAN-INCLUSION: {"aresya"=>"Excluded"}	10.2174/138161210791959827	Adolescent;Adult;Age Factors;Attention Deficit Disorder with Hyperactivity/*drug therapy/metabolism;*Central Nervous System Stimulants/adverse effects/pharmacology/therapeutic use;Child;Child, Preschool;Databases, Factual;Dose-Response Relationship, Drug;Female;Humans;Male;Middle Aged;Randomized Controlled Trials as Topic;Sex Characteristics;Treatment Outcome;Young Adult
rayyan-1090646047	Does attention constrain developmental trajectories in fragile x syndrome? A 3-year prospective longitudinal study	2012	3	Am J Intellect Dev Disabil	1944-7515 (Print) 1944-7558	117	2	103-20	Cornish, K. and Cole, V. and Longhi, E. and Karmiloff-Smith, A. and Scerif, G.		eng		Basic attentional processes and their impact on developmental trajectories in fragile X syndrome were assessed in a 3-year prospective study. Although fragile X syndrome is a monogenic X-linked disorder, there is striking variability in outcomes even in young boys with the condition. Attention is a key factor constraining interactions with the environment, so it is a perfect candidate to predict …	RAYYAN-INCLUSION: {"aresya"=>"Excluded"}	10.1352/1944-7558-117.2.103	Acoustic Stimulation;Attention/*physiology;Autistic Disorder/diagnosis/epidemiology/physiopathology;Child;Child Development/*physiology;Child, Preschool;Fragile X Syndrome/diagnosis/*epidemiology/*physiopathology;Humans;Hyperkinesis/diagnosis/epidemiology/physiopathology;Intelligence/physiology;Longitudinal Studies;Male;Neuropsychological Tests;Nonverbal Communication/physiology;Photic Stimulatio…
rayyan-1090646048	Functional seating for school-age children with cerebral palsy: an evidence-based tutorial	2011	4	Lang Speech Hear Serv Sch	0161-1461	42	2	223-36	Costigan, F. A. and Light, J.		eng		PURPOSE: This tutorial is designed to teach speech-language pathologists (SLPs) best practices to support functional seating of children with cerebral palsy (CP) in the classroom and in school-based therapy sessions. This tutorial teaches SLPs to (a) recognize the positive effects of seating intervention, (b) identify the characteristics of functional seating that may produce these positive effec…	RAYYAN-INCLUSION: {"aresya"=>"Excluded"} | USER-NOTES: {"aresya"=>["Physical factors"]}	10.1044/0161-1461(2010/10-0001)	Cerebral Palsy/*rehabilitation;Child;Evidence-Based Medicine;Humans;Interior Design and Furnishings;Occupational Therapy/*methods;*Orthotic Devices;*Posture
rayyan-1090646049	Mismatch of school desks and chairs by ethnicity and grade level in middle school	2002		Work	1051-9815 (Print) 1051-9815	18	3	269-80	Cotton, L. M. and O'Connell, D. G. and Palmer, P. P. and Rutl and , M. D.		eng		OBJECTIVE: The purpose of this study was to compare anthropometric measurements of children/adolescent (6th grade - 8th grade) and use these measurements to determine fit by ethnicity and grade level across three common classroom desks and chairs. STUDY DESIGN: Eighty-eight Caucasian-American (CA), 65 Mexican-American (MA), and 58 African-American (AA) 6th, 7th, and 8th graders participated in th…	RAYYAN-INCLUSION: {"aresya"=>"Excluded"} | RAYYAN-LABELS: wrong population | USER-NOTES: {"aresya"=>["Physical factors ", "Wrong population "]}		Adolescent;Black or African American;Anthropometry;Child;Environment Design;*Ergonomics;Female;Humans;*Interior Design and Furnishings;Male;Mexican Americans;Multivariate Analysis;*Schools;Texas;White People
rayyan-1090646050	A Comparison of the Social Interaction Skills of Children with Visual Impairments and Sighted Children	2023	1	PAMUKKALE UNIVERSITESI EGITIM FAKULTESI DERGISI-PAMUKKALE UNIVERSITY JOURNAL OF EDUCATION	1301-0085 1309-0275		57	30-50	Cotuk, H. and Ozdemir, S.					RAYYAN-INCLUSION: {"aresya"=>"Excluded"} | RAYYAN-LABELS: wrong outcome | USER-NOTES: {"aresya"=>["Paychological factor", "Wrong outcome"]}	10.9779/pauefd.816803
rayyan-1090646051	Interprofessional teamwork in the trauma setting: a scoping review	2013	11	Hum Resour Health	1478-4491	11		57	Courtenay, M. and Nancarrow, S. and Dawson, D.		eng		Approximately 70 to 80% of healthcare errors are due to poor team communication and understanding. High-risk environments such as the trauma setting (which covers a broad spectrum of departments in acute services) are where the majority of these errors occur. Despite the emphasis on interprofessional collaborative practice and patient safety, interprofessional teamworking in the trauma setting ha…	RAYYAN-INCLUSION: {"aresya"=>"Excluded"}	10.1186/1478-4491-11-57	Developed Countries;Emergency Medical Services/organization & administration/*standards;Humans;*Interdisciplinary Communication;*Interprofessional Relations;Leadership
rayyan-1090646052	Learning to construct verbs in Navajo and Quechua	2002	8	J Child Lang	0305-0009 (Print) 0305-0009	29	3	623-54	Courtney, E. H. and Saville-Troike, M.		eng		Navajo and Quechua, both languages with a highly complex morphology, provide intriguing insights into the acquisition of inflectional systems. The development of the verb in the two languages is especially interesting, since the morphology encodes diverse grammatical notions, with the complex verb often constituting the entire sentence. While the verb complex in Navajo is stem-final, with prefixe…	RAYYAN-INCLUSION: {"aresya"=>"Excluded"}	10.1017/s0305000902005160	Child Language;Child, Preschool;Female;Humans;Infant;*Language;Linguistics;Male;Speech;*Verbal Learning
rayyan-1090646053	Multi-Night Sleep Restriction Impairs Long-Term Retention of Factual Knowledge in Adolescents	2019	10	J Adolesc Health	1054-139x	65	4	549-557	Cousins, J. N. and Wong, K. F. and Chee, M. W. L.		eng		PURPOSE: Sleep deprivation is associated with increased forgetting of declarative memories. Sleep restriction across multiple consecutive nights is prevalent in adolescents, but questions remain as to whether this pattern of sleep impairs memory for material typically learned in the classroom and the time course of retention beyond a few days. METHODS: Adolescents aged 15-18Â years (nÂ = 29) were…	RAYYAN-INCLUSION: {"aresya"=>"Excluded"}	10.1016/j.jadohealth.2019.04.030	Adolescent;*Cognition;Female;Humans;Learning/*physiology;Male;Memory/*physiology;*Sleep Deprivation;Time Factors;Adolescents;Consolidation;Declarative memory;Encoding;Learning;Long-term memory;Sleep deprivation;Sleep restriction
rayyan-1090646054	What does it mean to belong? An interdisciplinary integration of theory and research on belonging	2023		Social and Personality Psychology Compass					Covarrubias, R.	https://www.scopus.com/inward/record.uri?eid=2-s2.0-85166781643&doi=10.1111%2fspc3.12858&partnerID=40&md5=3dcb4af04ef7c024ddf12dae7670b821				RAYYAN-INCLUSION: {"aresya"=>"Excluded"}	10.1111/spc3.12858
rayyan-1090646055	Complicating College-Transition Stories: Strengths and Challenges of Approaches to Diversity in Wise-Story Interventions	2022		Perspectives on Psychological Science		17	3	732-751	Covarrubias, R. and Laiduc, G.	https://www.scopus.com/inward/record.uri?eid=2-s2.0-85118356557&doi=10.1177%2f17456916211006068&partnerID=40&md5=cfebade74a1dbe5a00d1ebd236a320d2				RAYYAN-INCLUSION: {"aresya"=>"Excluded"}	10.1177/17456916211006068
rayyan-1090646056	Get up, stand up, stand up for your health! Faculty and student perspectives on addressing prolonged sitting in university settings	2021	2	J Am Coll Health	0744-8481	69	2	198-207	Cowgill, B. O. and Perez, V. and Gerdes, E. and Sadda, A. and Ly, C. and Slusser, W. and Leung, A.		eng		Objective: To assess awareness about prolonged sitting and acceptance of interventions to reduce bouts of prolonged sitting. Participants: Undergraduate, graduate, and professional students and faculty from a large public university. Methods: Eight focus groups were conducted with 4 groups of undergraduate students and 4 groups of graduate/professional students. Eight key informant interviews wer…	RAYYAN-INCLUSION: {"aresya"=>"Excluded"}	10.1080/07448481.2019.1661419	Faculty;Humans;*Sitting Position;Students;*Universities;Workplace;Prevention and control;sedentary behavior
rayyan-1090646057	Learning Style of Undergraduate Allied Health Students: clinical versus classroom	2013		J Allied Health	0090-7421	42	4	223-8	Cox, L. and Clutter, J. and Sergakis, G. and Harris, L.		eng		BACKGROUND: Recognizing and valuing the diversity of student learning and learning styles allow educators to construct more effective and efficient teaching methods and create mutually beneficial learning environments. METHODS: Kolb(s Learning Style Inventories (LSI) were administered to 82 seniors enrolled in a School of Allied Health at a large midwestern university. The students completed LSI …	RAYYAN-INCLUSION: {"aresya"=>"Excluded"}		*Consumer Behavior;Humans;*Learning;Students, Health Occupations/*psychology;Surveys and Questionnaires;United States
rayyan-1090646058	THE AUDIO DESCRIPTION AS A PHYSICS TEACHING TOOL	2016	8	JOURNAL OF RESEARCH IN SPECIAL EDUCATIONAL NEEDS	1471-3802	16		1031-1034	Cozendey, S. and Costa, M. D.					RAYYAN-INCLUSION: {"aresya"=>"Excluded"}	10.1111/1471-3802.12357
rayyan-1090646059	The effects of learning through discussion in a course in occupational therapy: a search for deep learning	2001		J Allied Health	0090-7421 (Print) 0090-7421	30	4	243-7	Crabtree, J. L. and Royeen, C. B. and Mu, K.		eng		This preliminary educational research study examined occupational therapy students' perceptions of the learning through discussion (LTD) method. The study incorporated both quantitative and qualitative strategies. A convenience sample of nine post-professional occupational therapy doctoral students participated. Overall, participating students reported positive experiences when engaging in LTD, r…	RAYYAN-INCLUSION: {"aresya"=>"Excluded"}		*Attitude of Health Personnel;*Communication;Group Processes;Humans;*Learning;Occupational Therapy/*education;Program Evaluation;Self-Assessment;Students, Health Occupations/*psychology/statistics & numerical data;United States
rayyan-1090646060	Impact of Expert Commentary and Student Reflection on Veterinary Clinical Decision-Making Skills in an Innovative Electronic-Learning Case-Based Platform	2018		J Vet Med Educ	0748-321X (Print) 0748-321x	45	3	307-319	Creevy, K. E. and Cornell, K. K. and Schmiedt, C. W. and Park, H. and Rong, H. and Radlinsky, M. and Choi, I.		eng		One challenge in veterinary education is bridging the divide between the nature of classroom examples (well-defined problem solving) and real world situations (ill-defined problem solving). Solving the latter often relies on experiential knowledge, which is difficult to impart to inexperienced students. A multidisciplinary team including veterinary specialists and learning scientists developed an…	RAYYAN-INCLUSION: {"aresya"=>"Excluded"}	10.3138/jvme.0616-111r1	Animals;Humans;*Animal Diseases/diagnosis;*Clinical Competence;Curriculum;*Decision Making;*Education, Veterinary;Expert Testimony;*Patient Simulation;Students, Medical;Surveys and Questionnaires;case-based learning;cognitive flexibility;cognitive modeling;critical thinking;e-learning;formative feedback
rayyan-1090646061	Virtual tools for teaching electrocardiographic rhythm analysis	2006	1	J Electrocardiol	0022-0736 (Print) 0022-0736	39	1	113-9	Criley, J. M. and Nelson, W. P.		eng		Electrocardiographic (ECG) rhythm analysis is inadequately taught in training programs, resulting in undertrained physicians reading a large percentage of the 40 million ECGs recorded annually. The effective use of simple tools (calipers, ruler, and magnifier) required for crucial measurements and comparisons of intervals requires considerable time for interactive instruction and is difficult to …	RAYYAN-INCLUSION: {"aresya"=>"Excluded"}	10.1016/j.jelectrocard.2005.07.002	Arrhythmias, Cardiac/diagnosis;Cardiology/*education;*Computer-Assisted Instruction;*Electrocardiography;Humans;Teaching/methods;*User-Computer Interface
rayyan-1090646062	Using co-teaching as a means of facilitating interprofessional collaboration in health and social care	2003	2	J Interprof Care	1356-1820 (Print) 1356-1820	17	1	45-55	Crow, J. and Smith, L.		eng		In this paper we report the findings of a collaborative enquiry on our experience as tutors co-teaching interprofessional collaboration to a multidisciplinary group of undergraduates. We have different professional/academic backgrounds and the student group included health and social work professionals alongside a number of non-professionals. Our data included our perceptions of the co-teaching e…	RAYYAN-INCLUSION: {"aresya"=>"Excluded"}	10.1080/1356182021000044139	*Attitude of Health Personnel;Cooperative Behavior;*Faculty;Humans;*Interdisciplinary Communication;Social Work/*education;Teaching/*methods;United Kingdom
rayyan-1090646063	Engaging Perioperative Learners Using Online game-based Education	2020	11	Aorn j	0001-2092	112	5	447-456	Crowley-Barnett, J. and Pagano, T. and Kent, M.		eng		Nurse educators may experience challenges (eg, distracted learners, inability to provide immediate feedback) when teaching in a classroom setting. Further, the perioperative workforce is multigenerational-younger staff members may have started using technology on a daily basis at a young age, so they may become distracted during traditional lectures and not retain important information. Online ga…	RAYYAN-INCLUSION: {"aresya"=>"Excluded"}	10.1002/aorn.13206	*Faculty, Nursing;Humans;*Learning;Teaching;game-based learning (GBL);interactive learning;multigenerational;perioperative education;technology
rayyan-1090646064	The influence of shyness on children's test performance	2003	9	Br J Educ Psychol	0007-0998 (Print) 0007-0998	73		317-28	Crozier, W. R. and Hostettler, K.		eng		BACKGROUND: Research has shown that shy children differ from their peers not only in their use of language in routine social encounters but also in formal assessments of their language development, including psychometric tests of vocabulary. There has been little examination of factors contributing to these individual differences. AIMS: To investigate cognitive-competence and social anxiety inter…	RAYYAN-INCLUSION: {"aresya"=>"Excluded"}	10.1348/000709903322275858	Child;Child Behavior/*psychology;*Educational Measurement;Female;Humans;Individuality;Male;*Shyness
rayyan-1090646065	Transition to Employment for Students with Visual Impairments: Components for Success	2012	7	JOURNAL OF VISUAL IMPAIRMENT & BLINDNESS	0145-482X	106	7	389-399	Crudden, A.					RAYYAN-INCLUSION: {"aresya"=>"Excluded"}	10.1177/0145482X1210600702
rayyan-1090646066	Mindfulness meditation for veterans---implications for occupational health providers	2008	8	Aaohn j	0891-0162 (Print) 0891-0162	56	8	357-63	Cuellar, N. G.		eng		Mindfulness meditation (MfM) is a mind-body therapy identified by the National Center for Complementary and Alternative Medicine. Initially taught in a formal classroom setting, MfM is a sustainable intervention with minimal costs that can be used over time. For veterans, after mastery, this technique shows promise in improving health outcomes and quality of life. This article describes MfM, disc…	RAYYAN-INCLUSION: {"aresya"=>"Excluded"}		Adaptation, Psychological;Evidence-Based Medicine;Health Status;Humans;*Meditation/methods/psychology;Mind-Body Relations, Metaphysical;Models, Biological;Models, Psychological;Nurse's Role;Occupational Health Nursing/*organization & administration;Patient Education as Topic;Psychoneuroimmunology;Psychophysiology;Quality of Life/psychology;Risk Factors;Self Care/methods/psychology;Stress Disorder…
rayyan-1090646067	Behavioral and emotional adjustment, family functioning, academic performance, and social relationships in children with selective mutism	2004	11	J Child Psychol Psychiatry	0021-9630 (Print) 0021-9630	45	8	1363-72	Cunningham, C. E. and McHolm, A. and Boyle, M. H. and Patel, S.		eng		This study addressed four questions which parents of children with selective mutism (SM) frequently ask: (1) Is SM associated with anxiety or oppositional behavior? (2) Is SM associated with parenting and family dysfunction? (3) Will my child fail at school? and (4) Will my child make friends or be teased and bullied? In comparison to a sample of 52 community controls, 52 children with SM were mo…	RAYYAN-INCLUSION: {"aresya"=>"Excluded"}	10.1111/j.1469-7610.2004.00843.x	*Achievement;*Adaptation, Psychological;Anxiety/diagnosis/*epidemiology/psychology;Child;Conduct Disorder/diagnosis/*epidemiology/psychology;Crime Victims;Family/*psychology;Female;Humans;*Interpersonal Relations;Male;Mutism/diagnosis/*epidemiology/psychology;Parent-Child Relations;Parenting;Peer Group;Severity of Illness Index
rayyan-1090646068	Do emotional support and classroom organization earlier in the year set the stage for higher quality instruction?	2013	10	J Sch Psychol	0022-4405	51	5	557-69	Curby, T. W. and Rimm-Kaufman, S. E. and Abry, T.		eng		Many teachers believe that providing greater emotional and organizational supports in the beginning of the year strengthens their ability to teach effectively as the year progresses. Some interventions, such as the Responsive Classroom (RC) approach, explicitly embed this sequence into professional development efforts. We tested the hypothesis that earlier emotional and organizational supports se…	RAYYAN-INCLUSION: {"aresya"=>"Excluded"}	10.1016/j.jsp.2013.06.001	Adult;Emotions;Faculty/*organization & administration;Humans;Longitudinal Studies;Psychology, Child;Schools/*organization & administration/standards;Social Support;Teaching/methods/standards;Bidirectional;Cross-lagged autoregressive model;Elementary;Longitudinal;Teacherâ€“child interactions
rayyan-1090646069	Beyond the pill: New medication delivery options for ADHD	2017		CNS Spectrums		22	6	463-474	Cutler, A. J. and Mattingly, G. W.	https://www.scopus.com/inward/record.uri?eid=2-s2.0-85021989808&doi=10.1017%2fS1092852916000936&partnerID=40&md5=f64f882c94cc14247277cf3ea8cd19b0				RAYYAN-INCLUSION: {"aresya"=>"Excluded"}	10.1017/S1092852916000936
rayyan-1090646070	Current drug therapy recommendations for the treatment of attention deficit hyperactivity disorder	1998		Drugs		56	2	215-223	Cyr, M. and Brown, C. S.	https://www.scopus.com/inward/record.uri?eid=2-s2.0-0031817791&doi=10.2165%2f00003495-199856020-00005&partnerID=40&md5=e95571df61d1401868b7f12393f56bfe				RAYYAN-INCLUSION: {"aresya"=>"Excluded"}	10.2165/00003495-199856020-00005
rayyan-1090646071	Separating phonological and semantic processing in auditory sentence processing: a high-resolution event-related brain potential study	2004	5	Hum Brain Mapp	1065-9471 (Print) 1065-9471	22	1	40-51	D'Arcy, R. C. and Connolly, J. F. and Service, E. and Hawco, C. S. and Houlihan, M. E.		eng		Phonological and semantic processing was studied using high-resolution event-related brain potentials (ERPs) during a sentence-matching task to investigate the spatial distribution of the phonological mismatch negativity (PMN) and the N400 response. It was hypothesized that the two components were spatially separable and that the activity matched prior localization knowledge. Participants examine…	RAYYAN-INCLUSION: {"aresya"=>"Excluded"}	10.1002/hbm.20008	Adult;*Brain Mapping;Cerebral Cortex/*anatomy & histology/*physiology;Electroencephalography;Evoked Potentials, Auditory/*physiology;Female;Humans;Male;Models, Neurological;Phonetics;Semantics;Speech Perception/*physiology
rayyan-1090646072	The evolution of the Krebs cycle: A promising subject for meaningful learning of biochemistry	2016	5	Biochem Mol Biol Educ	1470-8175	44	3	288-96	da Costa, C. and Galembeck, E.		eng		Evolution has been recognized as a key concept for biologists. To enhance comprehension and motivate biology undergraduates for the contents of central energetic metabolism, we addressed the Krebs cycle structure and functions in an evolutionary view. To this end, we created a study guide that contextualizes the emergence of the cyclic pathway, in light of the prokaryotic influence since the earl…	RAYYAN-INCLUSION: {"aresya"=>"Excluded"}	10.1002/bmb.20946	Biochemistry/*education;*Citric Acid Cycle;Curriculum;*Evolution, Molecular;Humans;*Learning;Motivation;*Peer Group;Students/*psychology;Krebs cycle;biology;evolution;learning of metabolism
rayyan-1090646073	School furniture and work surface lighting impacts on the body posture of ParaÃ­ba's public school students	2012		Work	1051-9815	42	4	579-87	da Silva, L. B. and Coutinho, A. S. and da Costa EulÃ¡lio, E. J. and Soares, E. V.		eng		OBJECTIVE: The main objective of this study is to evaluate the impact of school furniture and work surface lighting on the body posture of public Middle School students from ParaÃ­ba (Brazil). PARTICIPANTS AND METHODS: The survey was carried out in two public schools and the target population for the study included 8th grade groups involving a total of 31 students. Brazilian standards for lightin…	RAYYAN-INCLUSION: {"aresya"=>"Excluded"} | RAYYAN-LABELS: wrong outcome | USER-NOTES: {"aresya"=>["Pysical measurement", "Wrong outcome"]}	10.3233/wor-2012-1369	Adolescent;Anthropometry;Brazil;Child;Ergonomics/*psychology/standards;Humans;Interior Design and Furnishings/*standards;*Lighting/adverse effects;Male;Movement/physiology;Musculoskeletal Diseases/complications/psychology;Postural Balance/*physiology;Posture/*physiology;Range of Motion, Articular/physiology;Reference Standards;*Schools;Sex Distribution;Socioeconomic Factors;Students/*psychology/s…
rayyan-1090646074	Analysis on the relationship between the school furniture and the work surface lighting and the body posture of public Middle School students from JoÃ£o Pessoa, ParaÃ­ba, Brazil	2012		Work	1051-9815	41		5540-2	da Silva, L. B. and da Costa EulÃ¡lio, E. J. and Souto Coutinho, A. and GonÃ§alves Soares, E. V. and de Lourdes Silva dos Santos, R.		eng		The main objective of this study is to evaluate the impact of school furniture and work surface lighting on the body posture of two public Middle School students from ParaÃ­ba (Brazil). The target population included 8th grade groups involving 31 students. Brazilian standards for lighting levels, the CEBRACE standards for furniture measurements and the Postural Assessment Software (SAPO) for the …	RAYYAN-INCLUSION: {"aresya"=>"Excluded"} | RAYYAN-LABELS: wrong outcome | USER-NOTES: {"aresya"=>["Pysical measurement", "Wrong outcome"]}	10.3233/wor-2012-0876-5540	Brazil;Head/physiology;Humans;Interior Design and Furnishings/*standards;Knee/physiology;Lighting/*standards;Musculoskeletal Pain/*etiology;Neck/physiology;*Posture;Spine/physiology
rayyan-1090646075	Student apathy for classroom learning and need of repositioning in present andragogy in Indian dental schools	2012	11	BMC Med Educ	1472-6920	12		118	Dable, R. A. and Pawar, B. R. and Gade, J. R. and An and an, P. M. and Nazirkar, G. S. and Karani, J. T.		eng		BACKGROUND: In the world of technology, when today's student is approaching the on-line /distance learning in the open universities and doing on-line self-assessment, the classroom learning is vanishing slowly. Globally, teachers are taking efforts to improve the pedagogy by implementing effective methods to retain the classroom teaching and student attendance. The present study aims at shedding …	RAYYAN-INCLUSION: {"aresya"=>"Excluded"}	10.1186/1472-6920-12-118	Absenteeism;Adult;*Apathy;Attitude of Health Personnel;Choice Behavior;Computer-Assisted Instruction;Culture;*Curriculum;*Developing Countries;Education;*Education, Dental;*Faculty, Dental;Female;Focus Groups;Humans;India;Male;Middle Aged;Models, Educational;Motivation;Students, Dental/*psychology;Surveys and Questionnaires;Teaching;Young Adult
rayyan-1090646076	Flipping an Undergraduate Gerontological Nursing Course: Student Perceptions	2017	11	Nurs Educ Perspect	1536-5026 (Print) 1536-5026	38	6	340-341	Dabney, B. W. and Mitchell, R.		eng		A flipped classroom instructional method was implemented in a gerontological nursing course. Students were surveyed to evaluate their perceptions of the flipped classroom module as well as their satisfaction with it. Open-ended questions were used to explore the students' best and least favorite aspects of the format. Results indicated that, overall, students were satisfied with and received bene…	RAYYAN-INCLUSION: {"aresya"=>"Excluded"}	10.1097/01.Nep.0000000000000209	Aged;Curriculum;*Education, Nursing, Baccalaureate;Geriatric Nursing/*education;Humans;Perception;Problem-Based Learning;Students
rayyan-1090646077	Testing moderation in network meta-analysis with individual participant data	2016	7	Stat Med	0277-6715 (Print) 0277-6715	35	15	2485-502	Dagne, G. A. and Brown, C. H. and Howe, G. and Kellam, S. G. and Liu, L.		eng		Meta-analytic methods for combining data from multiple intervention trials are commonly used to estimate the effectiveness of an intervention. They can also be extended to study comparative effectiveness, testing which of several alternative interventions is expected to have the strongest effect. This often requires network meta-analysis (NMA), which combines trials involving direct comparison of…	RAYYAN-INCLUSION: {"aresya"=>"Excluded"}	10.1002/sim.6883	Data Interpretation, Statistical;Humans;*Network Meta-Analysis;*Research Design;integrative data analysis;meta-analysis;moderation;network meta-analysis;participant level data;statistical power
rayyan-1090646078	Visual Impact of Digital Classroom among Students Attending Online Education	2022	11	J Nepal Health Res Counc	1727-5482	20	2	405-411	Dahal, H. N. and Kharel Sitaula, R.		eng		BACKGROUND: COVID-19 outbreak has changed the traditional teaching method of using blackboards to digital devices assisted online classes. Spending long hours in front of digital devices might lead to different ocular problems in children. METHODS: A cross-sectional study was conducted among school-going children attending digital online classes during the COVID-19 pandemic. A web-based online fo…	RAYYAN-INCLUSION: {"aresya"=>"Excluded"} | RAYYAN-LABELS: wrong intervention | USER-NOTES: {"aresya"=>["online setting"]}	10.33314/jnhrc.v20i02.4041	Child;Humans;*COVID-19/epidemiology;*Education, Distance;Cross-Sectional Studies;Pandemics;Nepal/epidemiology;Students;Computer vision syndrome;digital eye strain;headache;ocular problems;online;classroom.
rayyan-1090646079	The role of sleep disturbances in attention deficit disorder symptoms: A case study	1991		Journal of Pediatric Psychology		16	2	229-239	Dahl, R. E. and Pelham, W. E. and Wierson, M.	https://www.scopus.com/inward/record.uri?eid=2-s2.0-0025832540&doi=10.1093%2fjpepsy%2f16.2.229&partnerID=40&md5=7b3c9431a64ca1985c1eb97a10082e33				RAYYAN-INCLUSION: {"aresya"=>"Excluded"}	10.1093/jpepsy/16.2.229
rayyan-1090646080	Psychosocial treatments for children with attention deficit/hyperactivity disorder	2007	3	Neuropsychol Rev	1040-7308 (Print) 1040-7308	17	1	73-89	Daly, B. P. and Creed, T. and Xanthopoulos, M. and Brown, R. T.		eng		This article reviews studies examining the efficacy of behavioral interventions for the treatment of attention-deficit/hyperactivity disorder (ADHD). A specific emphasis is placed on evidence-based interventions that include parent training, classroom, academic, and peer interventions. Results indicate that school-aged children respond to behavioral interventions when they are appropriately imple…	RAYYAN-INCLUSION: {"aresya"=>"Excluded"}	10.1007/s11065-006-9018-2	Adolescent;Attention Deficit Disorder with Hyperactivity/*therapy;Behavior Therapy/*methods/standards;Child;Cognitive Behavioral Therapy/*methods/standards;Educational Measurement;Family Health;Humans;Parenting;Peer Group
rayyan-1090646081	Randomized controlled trial of self-directed versus in-classroom teaching of narrow-band imaging for diagnosis of Barrett's esophagus-associated neoplasia	2016	1	Gastrointest Endosc	0016-5107	83	1	101-6	Daly, C. and Vennalaganti, P. and Soudagar, S. and Hornung, B. and Sharma, P. and Gupta, N.		eng		BACKGROUND AND AIMS: Previous studies have shown that narrow-band imaging (NBI) can be taught to inexperienced gastroenterologists. However, it is unknown whether in-person training is more effective than self-directed training. The objective of this study was to compare the accuracy of diagnosing Barrett's esophagus (BE)-associated neoplasia by trainees with no prior NBI experience between in-cl…	RAYYAN-INCLUSION: {"aresya"=>"Excluded"}	10.1016/j.gie.2015.06.044	Adenocarcinoma/*diagnosis/pathology;Barrett Esophagus/*diagnosis/pathology;Clinical Competence;Education, Medical/*methods;Education, Medical, Graduate;Education, Medical, Undergraduate;Esophageal Neoplasms/*diagnosis/pathology;Esophagoscopy/*education;Gastroenterology/*education;Humans;*Narrow Band Imaging;Neoplasm Grading;*Programmed Instructions as Topic
rayyan-1090646082	The Prevalence of Visual Acuity Impairment among School Children at Arada Subcity Primary Schools in Addis Ababa, Ethiopia	2017		JOURNAL OF OPHTHALMOLOGY	2090-004X 2090-0058	2017			Darge, H. F. and Shibru, G. and Mulugeta, A. and Dagnachew, Y. M.					RAYYAN-INCLUSION: {"aresya"=>"Excluded"}	10.1155/2017/9326108
rayyan-1090646083	Implementation of a fully digital histology course in the anatomical teaching curriculum during COVID-19 pandemic	2021	7	Ann Anat	0940-9602 (Print) 0940-9602	236		151718	Darici, D. and Reissner, C. and Brockhaus, J. and Missler, M.		eng		BACKGROUND: During the COVID-19 pandemic, many medical schools are forced to switch courses of the mandatory curriculum to online teaching formats. However, little information about feasibility and effectiveness is available yet about distance teaching in anatomy. The aim of this study was to evaluate the implementation of a histology course previously taught in a classroom setting into an online…	The authors of this manuscript have no competing interests to declare. | RAYYAN-INCLUSION: {"aresya"=>"Excluded"}	10.1016/j.aanat.2021.151718	Anatomy/*education;Covid-19;*Curriculum;*Education, Distance;Humans;Pandemics;Software;Videoconferencing;Anatomy teaching;Digital histology course;Histology teaching;Medical education;Online histology course
rayyan-1090646084	Factors influencing the choice of low-vision devices for visual rehabilitation in Stargardt disease	2019	7	CLINICAL AND EXPERIMENTAL OPTOMETRY	0816-4622 1444-0938	102	4	426-433	Das, K. and Gopalakrishnan, S. and Dalan, D. and Velu, S. and Ratra, V. and Ratra, D.					RAYYAN-INCLUSION: {"aresya"=>"Excluded"}	10.1111/cxo.12867
rayyan-1090646085	Does the type of educational setting (mainstream or specialist schools) and degree of impairment (low vision or blindness) have any influence on self-concept?	2021	8	INTERNATIONAL JOURNAL OF INCLUSIVE EDUCATION	1360-3116 1464-5173				Datta, P. and Skrebneva, I.					RAYYAN-INCLUSION: {"aresya"=>"Excluded"}	10.1080/13603116.2021.1968520
rayyan-1090646086	The impact of vision impairment on students' self-concept	2016	6	INTERNATIONAL JOURNAL OF INCLUSIVE EDUCATION	1360-3116 1464-5173	20	6	659-672	Datta, P. and Talukdar, J.					RAYYAN-INCLUSION: {"aresya"=>"Excluded"}	10.1080/13603116.2015.1111441
rayyan-1090646087	Lowering Risk for Significant Behavior Problems Through Cognitive-Behavioral Intervention: Effects of the Tools for Getting Along Curriculum 2Â Years Following Implementation	2019	8	J Prim Prev	0278-095x	40	4	463-482	Daunic, A. P. and Smith, S. W. and Aydin, B. and Barber, B.		eng		To address the needs of students at risk for significant behavior problems, educators need efficient, effective, and feasible preventive classroom interventions that increase students' ability to regulate their own behavior. Tools for Getting Along is a universally delivered cognitive-behavioral curriculum designed to address early emotional and behavioral risk among fourth and fifth grade studen…	RAYYAN-INCLUSION: {"aresya"=>"Excluded"}	10.1007/s10935-019-00554-3	Aggression/psychology;Child;Child Behavior Disorders/*therapy;Cognitive Behavioral Therapy/*methods;Curriculum;Female;Humans;Male;Schools;Students;At-risk;Behavior problems;Cognitive-behavioral interventions;Executive function;Self-regulation
rayyan-1090646088	Strategies for Teachers to Manage Stuttering in the Classroom: A Call for Research	2016	10	Lang Speech Hear Serv Sch	0161-1461	47	4	283-296	Davidow, J. H. and Zaroogian, L. and Garcia-Barrera, M. A.		eng		PURPOSE: This clinical focus article highlights the need for future research involving ways to assist children who stutter in the classroom. METHOD: The 4 most commonly recommended strategies for teachers were found via searches of electronic databases and personal libraries of the authors. The peer-reviewed evidence for each recommendation was subsequently located and detailed. RESULTS: There ar…	RAYYAN-INCLUSION: {"aresya"=>"Excluded"}	10.1044/2016_lshss-15-0057	Adolescent;Biomedical Research;Child;Evidence-Based Medicine/methods;Humans;Interpersonal Relations;*School Teachers;*Schools;Students/*psychology;Stuttering/psychology/*rehabilitation;*Teaching
rayyan-1090646089	Otoscopy simulation training in a classroom setting: a novel approach to teaching otoscopy to medical students	2014	11	Laryngoscope	0023-852x	124	11	2594-7	Davies, J. and Djelic, L. and Campisi, P. and Forte, V. and Chiodo, A.		eng		OBJECTIVES/HYPOTHESIS: To determine the effectiveness of using of an otoscopy stimulator to teach medical students the primary principles of otoscopy in large group training sessions and improve their confidence in making otologic diagnoses. STUDY DESIGN: Cross-sectional survey design. METHODS: In March 2013, the Department of Otolaryngology-Head and Neck Surgery held a large-scale otoscopy simul…	RAYYAN-INCLUSION: {"aresya"=>"Excluded"}	10.1002/lary.24682	*Computer Simulation;Cross-Sectional Studies;Education, Medical, Undergraduate/*methods;*Educational Measurement;Female;Humans;Male;Models, Educational;Otolaryngology/education;*Otoscopy;Students, Medical/statistics & numerical data;Young Adult;Otoscopy;medical education, simulation
rayyan-1090646090	Academic help-seeking interactions in the classroom: A microlongitudinal study	2023	3	Br J Educ Psychol	0007-0998 (Print) 0007-0998	93	1	33-55	Davison, K. and Malmberg, L. E. and Sylva, K.		eng		BACKGROUND: Help-seeking research has traditionally inferred behavioural responses to the need for help from post-hoc reflections and experiments outside of the classroom context. AIM: We aimed to gain an ecologically valid understanding of the help-seeking process by examining the association between pupils' task-specific perceptions and their help-seeking interactions with teachers and peers du…	RAYYAN-INCLUSION: {"aresya"=>"Excluded"}	10.1111/bjep.12538	Male;Female;Humans;*Students;*Schools;Learning;Peer Group;England;English as an additional language;co-regulation;gender;help giving;help seeking;help-seeking interactions;intraindividual;metacognition;microlongitudinal;primary school;prosocial;self-regulated learning;special educational needs and disabilities
rayyan-1090646091	Teachers' perceptions of middle schoolers' social concerns: strategies and barriers to supporting students' social success	2021	4	SOCIAL PSYCHOLOGY OF EDUCATION	1381-2890 1573-1928	24	2	465-488	Dawes, M. and Sterrett, B. I. and Norwalk, K. E. and Farmer, T. W. and Hamm, J. V.					RAYYAN-INCLUSION: {"aresya"=>"Excluded"}	10.1007/s11218-021-09622-1
rayyan-1090646092	Where are teachers' voices? A research agenda to enhance the communicative interactions of students with multiple and severe disabilities at school	2010		Disability and Rehabilitation		32	13	1059-1072	De Bortoli, T. and Arthur-Kelly, M. and Mathisen, B. and Foreman, P. and Bal and in, S.	https://www.scopus.com/inward/record.uri?eid=2-s2.0-77952194186&doi=10.3109%2f09638280903410730&partnerID=40&md5=440745a0aa5e21cbde61b4d1a335216a				RAYYAN-INCLUSION: {"aresya"=>"Excluded"}	10.3109/09638280903410730
rayyan-1090646093	Eye fixations of deaf and hearing observers in simultaneous communication perception	2006	8	Ear Hear	0196-0202 (Print) 0196-0202	27	4	331-52	De Filippo, C. L. and Lansing, C. R.		eng		OBJECTIVES: The purpose of this study was to examine characteristics of eye gaze behavior, specifically eye fixations, during reception of simultaneous communication (SC). SC was defined as conceptually accurate and semantically based signs and fingerspelling used in conjunction with speech. Specific areas of focus were (1) the pattern of frequency, duration, and location of observers' eye fixati…	RAYYAN-INCLUSION: {"aresya"=>"Excluded"}	10.1097/01.aud.0000226248.45263.ad	Adult;Attention;Case-Control Studies;Deafness/*physiopathology;Eye Movements/physiology;Female;Fixation, Ocular/*physiology;Humans;Lipreading;Male;Multivariate Analysis;*Sign Language;Surveys and Questionnaires;Time Factors;Videotape Recording
rayyan-1090646094	TACTILE CARTOGRAPHY EXPERIENCES IN BRAZIL: METHODOLOGIES AND DIDACTICAL MATERIAL WITH TECHNOLOGICAL RESOURCES FOR INCLUSION OF BLIND AND LOW VISION STUDENTS	2012		INTED2012: INTERNATIONAL TECHNOLOGY, EDUCATION AND DEVELOPMENT CONFERENCE				1371-1379	de Freitas, M. I. C.					RAYYAN-INCLUSION: {"aresya"=>"Excluded"}
rayyan-1090646095	Measured and perceived environmental comfort: field monitoring in an Italian school	2014	7	Appl Ergon	0003-6870	45	4	1035-47	De Giuli, V. and Zecchin, R. and Corain, L. and Salmaso, L.		eng		Microclimatic conditions were recorded in an Italian school and Fanger's indexes PMV and PPD were calculated under different conditions. Students' sensations were investigated four times by means of two surveys, one related to actual microclimatic conditions and one on overall satisfaction, interaction occupant-building and reactions to discomfort. Pupils' classroom position was considered to loo…	RAYYAN-INCLUSION: {"aresya"=>"Excluded"}	10.1016/j.apergo.2014.01.004	Child;Environment;Facility Design and Construction/*standards;Humans;Italy;Lighting/standards;*Schools/standards;Temperature;Indoor environmental quality;Occupant satisfaction;School
rayyan-1090646096	Teaching Enzyme Activity to the Visual Impaired and Blind Students	2017	9	TECHNOLOGIES	2227-7080	5	3		de Oliveira, F. S. and do Nascimento, A. S. and Bianconi, M. L.					RAYYAN-INCLUSION: {"aresya"=>"Excluded"}	10.3390/technologies5030052
rayyan-1090646097	On Hope, Privilege, and Blind Spots	2021	7	Health Commun	1041-0236	36	8	1049-1052	de Souza, R.		eng		Hope is an ontological need and a political imperative that must survive in our writing especially when we are writing about disenfranchised communities. In this essay, I reflect upon the importance of representing and articulating hope in research and writing. How can we lay hold of hope without romanticizing or resorting to individual exceptionalism and bootstraps thinking? How might we build a…	RAYYAN-INCLUSION: {"aresya"=>"Excluded"}	10.1080/10410236.2020.1731778	*Hope;Humans;Social Stigma;*Writing
rayyan-1090646098	What will the others think? In-group norms as a mediator of the effects of intergroup contact	2010	9	Br J Soc Psychol	0144-6665 (Print) 0144-6665	49		507-23	De Tezanos-Pinto, P. and Bratt, C. and Brown, R.		eng		The influence of social norms in the context of intergroup relations has long been recognized by social psychologists, yet research on intergroup contact and social norms have usually remained disconnected. We explored the influence of direct and indirect friendship on attitudes towards ethnic minorities in Norway, and in particular the role of in-group norms about the social approval of intergro…	RAYYAN-INCLUSION: {"aresya"=>"Excluded"}	10.1348/014466609x471020	Adolescent;Anxiety/psychology;Emigrants and Immigrants/*psychology;Ethnicity/*psychology;Female;Friends/psychology;Humans;Male;Minority Groups/*psychology;Models, Psychological;Norway;Prejudice;*Social Conformity;*Social Desirability;*Social Identification;*Social Values;Sociometric Techniques;Students/psychology
rayyan-1090646099	Differences between children with Down syndrome and typically developing children in adaptive behaviour, executive functions and visual acuity	2021	4	SCIENTIFIC REPORTS	2045-2322	11	1		de Weger, C. and Boonstra, F. N. and Goossens, J.					RAYYAN-INCLUSION: {"aresya"=>"Excluded"}	10.1038/s41598-021-85037-4
rayyan-1090646100	Self-report of suicidal thoughts and behavior vs. school nurse evaluations in Dutch high-school students	2011		Crisis	0227-5910	32	3	121-7	de Wilde, E. J. and van de Looij, P. and Goldschmeding, J. and Hoogeveen, C.		eng		BACKGROUND: Systematic screening to identify adolescents at risk for suicidal behavior is crucial to suicide prevention. AIMS: The current practice of screening and follow-up actions taken by school nurses in schools for secondary education in Rotterdam, the Netherlands, was studied. METHODS: In Rotterdam, an approach was developed in which, as a standard routine, students are invited to an inter…	RAYYAN-INCLUSION: {"aresya"=>"Excluded"}	10.1027/0227-5910/a000064	Adolescent;Female;Humans;Interview, Psychological;Male;Netherlands;*School Nursing;*Self Report;Students/*psychology;*Suicidal Ideation;Suicide/psychology;Surveys and Questionnaires;*Suicide Prevention
rayyan-1090646101	"Challenge" questions to enhance laboratory experience and student skills: an example	2007	9	Adv Physiol Educ	1043-4046	31	3	279-80	Dean, R. L.		eng		As educators, we are continually designing new methods and procedures to enhance learning. During this process, good ideas are frequently generated and tested, but the extent of such activities may not be adequate for a full manuscript. Nonetheless, the ideas may be quite beneficial in improving the teaching and learning of physiology. Illuminations is a column designed to facilitate the sharing …	RAYYAN-INCLUSION: {"aresya"=>"Excluded"}	10.1152/advan.00044.2007	*Educational Measurement;Humans;*Laboratories;*Professional Competence;Teaching
rayyan-1090646102	Pay It Forward: High School Video-based Instruction Can Disseminate CPR Knowledge in Priority Neighborhoods	2018	3	West J Emerg Med	1936-900X (Print) 1936-900x	19	2	423-429	Del Rios, M. and Han, J. and Cano, A. and Ramirez, V. and Morales, G. and Campbell, T. L. and Hoek, T. V.		eng		INTRODUCTION: The implementation of creative new strategies to increase layperson cardiopulmonary resuscitation (CPR) and defibrillation may improve resuscitation in priority populations. As more communities implement laws requiring CPR training in high schools, there is potential for a multiplier effect and reach into priority communities with low bystander-CPR rates. METHODS: We investigated th…	Conflicts of Interest: By the WestJEM article submission agreement, all authors are required to disclose all affiliations, funding sources and financial or management relationships that could be perceived as potential sources of bias. No author has professional or financial relationships with any companies that are relevant to this study. There are no conflicts of interest or sources of funding t…	10.5811/westjem.2017.10.35108	Adolescent;Cardiopulmonary Resuscitation/*education;Chicago;Educational Measurement/statistics & numerical data;Female;*Health Knowledge, Attitudes, Practice;Humans;Male;Poverty;*Schools;*Students;Surveys and Questionnaires;Videotape Recording/*statistics & numerical data
rayyan-1090646103	Communities of practice on WhatsApp: A tool for promoting citizenship among students with visual impairments	2020	1	BRITISH JOURNAL OF VISUAL IMPAIRMENT	0264-6196 1744-5809	38	1	58-78	Della Libera, B. and Jurberg, C.					RAYYAN-INCLUSION: {"aresya"=>"Excluded"} | RAYYAN-LABELS: wrong outcome | USER-NOTES: {"aresya"=>["Assitive technology and training g", "Wrong outcome"]}	10.1177/0264619619874836
rayyan-1090646104	Flipping the classroom with team-based learning in undergraduate nursing education	2015	3	Nurse Educ	0363-3624	40	2	71-4	Della Ratta, C. B.		eng		This article describes the use of team-based learning (TBL) within a flipped classroom setting in an undergraduate nursing course. TBL facilitates active learning through the use of small group, classroom activities. Students used classroom time to solve problems while developing important professional competencies. A preclass PowerPoint lecture with narration, a component of the flipped classroo…	RAYYAN-INCLUSION: {"aresya"=>"Excluded"}	10.1097/nne.0000000000000112	Education, Nursing, Baccalaureate/*methods;Humans;*Interprofessional Relations;Nursing Education Research;Nursing Evaluation Research;Nursing Methodology Research;*Problem-Based Learning;Students, Nursing/*psychology;Teaching/*methods
rayyan-1090646105	Psychometric Analyses of the Motivation to Prepare Healthy Foods Questionnaire Used With Adult College Students	2019	4	J Nutr Educ Behav	1499-4046	51	4	456-464	DeLong Bailey, A. and Cater, M. and O'Neil, C. E. and Miketinas, D. and Tuuri, G.		eng		OBJECTIVE: To develop and validate a questionnaire to measure adult college students' motivation to prepare healthy foods based on the psychosocial needs identified by Self-determination Theory. DESIGN: This study used a cross-sectional design. SETTING: A major southeastern public university. SUBJECTS: A total of 1,027 free-living adults, aged 18-30 years, were recruited. Data from 997 were analy…	RAYYAN-INCLUSION: {"aresya"=>"Excluded"}	10.1016/j.jneb.2018.08.001	Adolescent;Adult;Cooking;Cross-Sectional Studies;Diet, Healthy/*psychology;Health Behavior/*physiology;Humans;Motivation/*physiology;Psychometrics/*methods;Reproducibility of Results;Students;Surveys and Questionnaires;Universities;Young Adult;Self-determination Theory;factor analysis;intrinsic motivation;questionnaire development
rayyan-1090646106	Palliative care and African American women living with HIV	2010	8	J Nurs Educ	0148-4834 (Print) 0148-4834	49	8	462-5	DeMarco, R. F.		eng		It is challenging to develop and assess skills in a classroom setting, for graduate students particularly, in the area of quality improvement project plans that are real, relevant, and sensitive in a unique health care context. Although understanding significant issues related to palliative care needs of U.S. citizens through the interpretation of those who publish in this area is extremely helpf…	RAYYAN-INCLUSION: {"aresya"=>"Excluded"}	10.3928/01484834-20100430-08	Advanced Practice Nursing/education/organization & administration;Black or African American/*ethnology;Attitude to Health/ethnology;Boston;Education, Nursing, Graduate/*organization & administration;Female;*HIV Infections/ethnology/prevention & control;Humans;Needs Assessment;*Nursing Methodology Research/education/organization & administration;Palliative Care/*organization & administration;Quali…
rayyan-1090646107	Comparison of Cluster Analysis Methodologies for Characterization of Classroom Observation Protocol for Undergraduate STEM (COPUS) Data	2021	3	CBE Life Sci Educ	1931-7913	20	1	ar3	Denaro, K. and Sato, B. and Harlow, A. and Aebersold, A. and Verma, M.		eng		The Classroom Observation Protocol for Undergraduate STEM (COPUS) provides descriptive feedback to instructors by capturing student and instructor behaviors occurring in the classroom. Due to the increasing prevalence of COPUS data collection, it is important to recognize how researchers determine whether groups of courses or instructors have unique classroom characteristics. One approach uses cl…	RAYYAN-INCLUSION: {"aresya"=>"Excluded"}	10.1187/cbe.20-04-0077	Cluster Analysis;Data Collection;Humans;*Problem-Based Learning;*Students
rayyan-1090646108	Multisensory Gains in Simple Detection Predict Global Cognition in Schoolchildren	2020	2	Sci Rep	2045-2322	10	1	1394	Denervaud, S. and Gentaz, E. and Matusz, P. J. and Murray, M. M.		eng		The capacity to integrate information from different senses is central for coherent perception across the lifespan from infancy onwards. Later in life, multisensory processes are related to cognitive functions, such as speech or social communication. During learning, multisensory processes can in fact enhance subsequent recognition memory for unisensory objects. These benefits can even be predict…	The authors declare no competing interests. | RAYYAN-INCLUSION: {"aresya"=>"Excluded"}	10.1038/s41598-020-58329-4	Adolescent;Child;Child Development;Child, Preschool;*Cognition;Female;Humans;Intelligence;Male;Memory, Short-Term;*Perception;Psychology, Child/*statistics & numerical data;Recognition, Psychology;Regression Analysis
rayyan-1090646109	Factor structure of self-regulation in preschoolers: testing models of a field-based assessment for predicting early school readiness	2012	3	J Exp Child Psychol	0022-0965 (Print) 0022-0965	111	3	386-404	Denham, S. A. and Warren-Khot, H. K. and Bassett, H. H. and Wyatt, T. and Perna, A.		eng		The importance of early self-regulatory skill has seen increased focus in the applied research literature given the implications of these skills for early school success. A three-factor latent structure of self-regulation consisting of compliance, cool executive control, and hot executive control was tested against alternative models and retained as best fitting. Tests of model equivalence indica…	RAYYAN-INCLUSION: {"aresya"=>"Excluded"}	10.1016/j.jecp.2011.10.002	Child, Preschool;*Executive Function;Factor Analysis, Statistical;Female;Humans;Male;Models, Psychological;Psychological Tests;Psychology, Child/*methods;Schools;Social Behavior
rayyan-1090646110	Student Webcam Behaviors and Beliefs: Emergent Norms, Student Performance, and Cultural Differences	2022	12	ONLINE LEARNING	2472-5749 2472-5730	26	4	168-192	Dennen, V. P. and Yalcin, Y. and Hur, J. and Screws, B.					RAYYAN-INCLUSION: {"aresya"=>"Excluded"}	10.24059/olj.v26i4.3472
rayyan-1090646111	Healthcare professionals' perceptions of learning communication in the healthcare workplace: an Australian interview study	2019	2	BMJ Open	2044-6055	9	2	e025445	Denniston, C. and Molloy, E. K. and Ting, C. Y. and Lin, Q. F. and Rees, C. E.		eng		OBJECTIVES: The literature focuses on teaching communication skills in the 'classroom', with less focus on how such skills are informally learnt in the healthcare workplace. We grouped healthcare work based on the cure:care continuum to explore communication approaches based on work activities. This study asks: 1) How do healthcare professionals believe they learn communication in the workplace? …	Competing interests: None declared. | RAYYAN-INCLUSION: {"aresya"=>"Excluded"}	10.1136/bmjopen-2018-025445	*Attitude of Health Personnel;*Communication;Female;Humans;Interviews as Topic;*Learning;Male;New South Wales;Qualitative Research;Victoria;*Workplace
rayyan-1090646112	Evaluation of teachers' knowledge and attitudes regarding the school inclusion of autistic children: Validation of a brief assessment toolkit	2023	6	Br J Educ Psychol	0007-0998	93	2	467-481	Derguy, C. and AubÃ©, B. and Rohmer, O. and Loyal, D.		eng		BACKGROUND: Teachers' level of knowledge regarding autism and their attitudes towards inclusion are major levers for the successful schooling of autistic students. However, there are currently insufficient validated tools for evaluating these two concepts among teachers that are adapted to the French context and to the constraints of the classroom setting. AIMS: This study was designed to test bo…	RAYYAN-INCLUSION: {"aresya"=>"Excluded"}	10.1111/bjep.12569	Humans;Child;*Autistic Disorder;Attitude;Schools;Students;Educational Status;School Teachers;autism;knowledge;school inclusion;teachers
rayyan-1090646113	Choice matters: Pupils' stress regulation, brain development and brain function in an outdoor education project	2023	4	Br J Educ Psychol	0007-0998	93		152-173	Dettweiler, U. and Gerchen, M. and Mall, C. and Simon, P. and Kirsch, P.		eng		BACKGROUND: Education outside the classroom (EOtC) is considered beneficial to children's physical and mental health. Especially, stress resilience has been linked to nature experience. AIMS: This study experimentally explored the effects of pupils' autonomy support (AUT) and physical activity (PA) on their biological stress responses and brain development in EOtC. SAMPLE: The study comprised 48 …	RAYYAN-INCLUSION: {"aresya"=>"Excluded"}	10.1111/bjep.12528	Child;Humans;*Brain/diagnostic imaging/growth & development/physiology;Hydrocortisone/metabolism;*Students/psychology/statistics & numerical data;*Personal Autonomy;Exercise/physiology;*Stress, Physiological/physiology;Magnetic Resonance Imaging;Male;Female;*Education/methods;Cortisol;Mri;accelerometer;outdoor schooling;physical activity;resilience;stress regulation
rayyan-1090646114	Use of Simulation-Based Training to Aid in Implementing Complex Health Technology	2018	1	Biomed Instrum Technol	0899-8205 (Print) 0899-8205	52	1	44-48	Devers, V.		eng		Clinicians are adult learners in a complex environment that historically does not invest in training in a way that is conducive to these types of learners. Adult learners are independent, self-directed, and goal oriented. In today's fast-paced clinical setting, a practical need exists for nurses and clinicians to master the technology they use on a daily basis, especially as medical devices have …	RAYYAN-INCLUSION: {"aresya"=>"Excluded"}	10.2345/0899-8205-52.1.44	Adult;Biomedical Technology/*education/methods/organization & administration;Clinical Competence;*Computer-Assisted Instruction/methods;*Health Plan Implementation/methods/organization & administration/standards;Humans;Learning;Patient-Centered Care/*organization & administration;User-Computer Interface
rayyan-1090646115	Evaluation of implementation of a healthy food and drink supply strategy throughout the whole school environment in Queensland state schools, Australia	2012	10	Eur J Clin Nutr	0954-3007	66	10	1124-9	Dick, M. and Lee, A. and Bright, M. and Turner, K. and Edwards, R. and Dawson, J. and Miller, J.		eng		BACKGROUND/OBJECTIVES: This paper reports on the evaluation of the Smart Choices healthy food and drink supply strategy for Queensland schools (Smart Choices) implementation across the whole school environment in state government primary and secondary schools in Queensland, Australia. SUBJECTS/METHODS: Three concurrent surveys using different methods for each group of stakeholders that targeted a…	RAYYAN-INCLUSION: {"aresya"=>"Excluded"}	10.1038/ejcn.2012.108	Adolescent;Advertising;*Beverages/adverse effects/economics;Child;Curriculum;*Food/adverse effects/economics;Food Dispensers, Automatic/economics;*Food Services/economics;*Health Plan Implementation;Health Promotion/*methods;Humans;Internet;Mandatory Programs;Queensland;Reward;*Schools;Sports;Surveys and Questionnaires;Workforce
rayyan-1090646116	The construction of causal schemes: learning mechanisms at the knowledge level	2014	6	Cogn Sci	0364-0213	38	5	795-850	diSessa, A. A.		eng		This work uses microgenetic study of classroom learning to illuminate (1) the role of pre-instructional student knowledge in the construction of normative scientific knowledge, and (2) the learning mechanisms that drive change. Three enactments of an instructional sequence designed to lead to a scientific understanding of thermal equilibration are used as data sources. Only data from a scaffolded…	RAYYAN-INCLUSION: {"aresya"=>"Excluded"}	10.1111/cogs.12131	*Comprehension;Educational Measurement;Humans;*Knowledge;*Learning;Science/*education;*Students;Causal schemes;Conceptual change;Learning mechanisms;Microgenetic analysis;Science learning
rayyan-1090646117	Association of lumbar spine mobility and hamstring tightness in dental practitioners	2021		Biomedicine (India)		41	1	146-149	Divyashri, S. and Prathap, L. and Preetha, S.	https://www.scopus.com/inward/record.uri?eid=2-s2.0-85104423117&doi=10.51248%2f.v41i1.550&partnerID=40&md5=344a91b5f06739e2187209a539f03cf7				RAYYAN-INCLUSION: {"aresya"=>"Excluded"}	10.51248/.v41i1.550
rayyan-1090646118	Integration of Food-based Learning With Science in the Preschool Classroom: Implementation Gaps and Opportunities	2023	4	J Nutr Educ Behav	1499-4046 (Print) 1499-4046	55	4	266-284	Dixon, J. and Hegde, A. V. and Goodell, L. S. and Arnold, N. L. and Swindle, T. and Dev, D. A. and MÃ©ndez, L. I. and McMillan, V. J. and Lee, T. D. and Stage, V. C.		eng		OBJECTIVE: To explore Head Start teachers' use and integration of food-based learning (FBL) with science learning in the Head Start classroom. DESIGN: Phenomenological approach using in-depth semistructured telephone interviews. SETTING: North Carolina Head Start preschools. PARTICIPANTS: Thirty-five Head Start lead and assistant teachers. PHENOMENON OF INTEREST: All interviews were transcribed v…	RAYYAN-INCLUSION: {"aresya"=>"Excluded"}	10.1016/j.jneb.2023.01.002	Child;Child, Preschool;Humans;*Food;*Refuse Disposal;Schools;North Carolina;Motivation;School Teachers;Steam;food-based learning;integration;kindergarten readiness;preschool
rayyan-1090646119	Comparison of energy expenditure of tasks in standing and sitting in adolescent girls	2020		Work	1051-9815	66	1	17-23	Dockrell, S. and Forde, C. and Gormley, J.		eng		BACKGROUND: Adolescent girls are prone to increased sedentary behavior and are more sedentary than their male peers or younger girls. This study compared the energy required for identical tasks in standing and sitting. METHOD: Energy expenditure (EE) was measured using indirect calorimetry (nâ€Š=â€Š24) in four tasks (sitting/standing quietly; reading; typing; sorting paper) under two postural con…	RAYYAN-INCLUSION: {"aresya"=>"Excluded"}	10.3233/wor-203146	Adolescent;Energy Metabolism/*physiology;Female;Humans;Sedentary Behavior;*Sitting Position;*Standing Position;Students;METs;calorimetry
rayyan-1090646120	Impact of early intervention on psychopathology, crime, and well-being at age 25	2015	1	Am J Psychiatry	0002-953X (Print) 0002-953x	172	1	59-70	Dodge, K. A. and Bierman, K. L. and Coie, J. D. and Greenberg, M. T. and Lochman, J. E. and McMahon, R. J. and Pinderhughes, E. E.		eng		OBJECTIVE: This randomized controlled trial tested the efficacy of early intervention to prevent adult psychopathology and improve well-being in early-starting conduct-problem children. METHOD: Kindergarteners (N=9,594) in three cohorts (1991-1993) at 55 schools in four communities were screened for conduct problems, yielding 979 early starters. A total of 891 (91%) consented (51% African America…	RAYYAN-INCLUSION: {"aresya"=>"Excluded"}	10.1176/appi.ajp.2014.13060786	Adolescent;Adult;*Behavior Therapy;Child;Child, Preschool;Conduct Disorder/psychology/*rehabilitation;Crime;Female;Humans;Longitudinal Studies;Male;Mental Disorders/*diagnosis;*Personal Satisfaction;Schools;Treatment Outcome
rayyan-1090646121	Insomnia and its symptoms in adolescents: comparing DSM-IV and ICSD-II diagnostic criteria	2012	6	J Clin Sleep Med	1550-9389 (Print) 1550-9389	8	3	295-9	Dohnt, H. and Gradisar, M. and Short, M. A.		eng		STUDY OBJECTIVES: Many studies of adolescent insomnia use experience of insomnia-like symptoms to categorize "caseness." This is likely to lead to inflated prevalence and may have important ramifications for the research using individual symptoms to operationalize insomnia. The aim of the present study was to contrast the occurrence of insomnia symptoms with cases of insomnia diagnosed using crit…	RAYYAN-INCLUSION: {"aresya"=>"Excluded"}	10.5664/jcsm.1918	Adolescent;Australia/epidemiology;*Diagnostic and Statistical Manual of Mental Disorders;Female;Humans;International Classification of Diseases;Male;Sleep;Sleep Initiation and Maintenance Disorders/*diagnosis/epidemiology;Surveys and Questionnaires;Dsm-iv;Icsd-ii;Insomnia disorders;adolescents;insomnia symptoms
rayyan-1090646122	Oligoantigenic Diet Improves Childrenâ€™s ADHD Rating Scale Scores Reliably in Added Video-Rating	2020		Frontiers in Psychiatry		11			DÃ¶lp, A. and Schneider-Momm, K. and Heiser, P. and Clement, C. and Rauh, R. and Clement, H. W. and Schulz, E. and Fleischhaker, C.	https://www.scopus.com/inward/record.uri?eid=2-s2.0-85090241577&doi=10.3389%2ffpsyt.2020.00730&partnerID=40&md5=5afdef8109583447717e1a58dee2de82				RAYYAN-INCLUSION: {"aresya"=>"Excluded"}	10.3389/fpsyt.2020.00730
rayyan-1090646123	Medical students' views of power in doctor-patient interactions: the value of teacher-learner relationships	2010	2	Med Educ	0308-0110	44	2	187-96	Donetto, S.		eng		CONTEXT: This paper aims to contribute to the important, and relatively underexplored, area of medical education research that seeks to illuminate the value and meaning of relationships in the undergraduate education of doctors. Here I present new empirical material in which I ground my reflections on some ways in which teacher-learner relationships can help address medical students' often uncrit…	RAYYAN-INCLUSION: {"aresya"=>"Excluded"}	10.1111/j.1365-2923.2009.03579.x	*Attitude of Health Personnel;Education, Medical, Undergraduate/methods;Humans;*Physician-Patient Relations;*Power, Psychological;Professional Competence;Students, Medical/*psychology
rayyan-1090646124	The influence of teacher-student proximity, teacher feedback, and near-seated peer groups on classroom engagement: An agent-based modeling approach	2021		PLoS One	1932-6203	16	1	e0244935	Dong, Z. and Liu, H. and Zheng, X.		eng		Fostering students' classroom engagement is a research hotspot in classroom teaching management. Enhancing classroom engagement requires consideration of the interactive effects of physical and interpersonal environments. Considering the characteristics of physical space, the teacher gives feedback on student engagement in terms of different seating positions. Further, near-seated peer group enga…	The authors have declared that no competing interests exist. | RAYYAN-INCLUSION: {"aresya"=>"Excluded"}	10.1371/journal.pone.0244935	*Academic Success;Humans;Interpersonal Relations;Knowledge of Results, Psychological;Models, Theoretical;Peer Group;School Teachers/*psychology;Schools;Spatial Analysis;Students/*psychology
rayyan-1090646125	A systematic literature review for the use of eye-tracking in special education	2023	6	EDUCATION AND INFORMATION TECHNOLOGIES	1360-2357 1573-7608	28	6	6515-6540	Donmez, M.					RAYYAN-INCLUSION: {"aresya"=>"Excluded"}	10.1007/s10639-022-11456-z
rayyan-1090646126	Development of eye movement games for students with low vision: Single-subject design research	2019	1	EDUCATION AND INFORMATION TECHNOLOGIES	1360-2357 1573-7608	24	1	295-305	Donmez, M. and Cagiltay, K.					RAYYAN-INCLUSION: {"aresya"=>"Excluded"} | RAYYAN-LABELS: wrong intervention | USER-NOTES: {"aresya"=>["Assitive technology and training", "Wrong intervention "]}	10.1007/s10639-018-9771-x
rayyan-1090646128	An Examination of SARS-CoV-2 Transmission Based on Classroom Distancing in Schools With Other Preventive Measures in Place-Missouri, January-March 2021	2022	9	PUBLIC HEALTH REPORTS	0033-3549 1468-2877	137	5	972-979	Donovan, C. V. and Worrell, M. C. and Steinberg, J. and Montgomery, B. K. and Young, R. and Richardson, G. and Dawson, P. and Ha Dinh, T. and Botkin, N. and Fitzpatrick, T. and Fields, A. and Rains, C. M. and Fritz, S. and Malone, S. and Tong, S. X. and Mooney, J. and Newl and , J. G. and Barrios, L. C. and Neatherlin, J. C. and Salzer, J. S. and Missouri Sch Measurement, Team					RAYYAN-INCLUSION: {"aresya"=>"Excluded"}	10.1177/00333549221109003
rayyan-1090646129	Multimodality as universality: Designing inclusive accessibility to graphical information	2023	4	FRONTIERS IN EDUCATION	2504-284X	8			Doore, S. A. and Dimmel, J. and Kaplan, T. M. and Guenther, B. A. and Giudice, N. A.					RAYYAN-INCLUSION: {"aresya"=>"Excluded"}	10.3389/feduc.2023.1071759
rayyan-1090646130	Comparative efficacy of once-a-day extended-release methylphenidate, two-times-daily immediate-release methylphenidate, and placebo in a laboratory school setting	2004		Eur Child Adolesc Psychiatry	1018-8827 (Print) 1018-8827	13		I93-101	DÃ¶pfner, M. and Gerber, W. D. and Banaschewski, T. and Breuer, D. and Freisleder, F. J. and Gerber-von MÃ¼ller, G. and GÃ¼nter, M. and HÃ¤ssler, F. and Ose, C. and Rothenberger, A. and Schmeck, K. and Sinzig, J. and Stadler, C. and Uebel, H. and Lehmkuhl, G.		eng		BACKGROUND: Given the dosing limitations of methylphenidate short-acting preparations in treating ADHD, galenics with longer release of the substance were developed mainly to avoid drug intake during school hours. OBJECTIVES: This investigation was conducted to assess the efficacy and the duration of action of a new extended-release formulation of methylphenidate (Medikinet retard) as a once-dail…	RAYYAN-INCLUSION: {"aresya"=>"Excluded"}	10.1007/s00787-004-1009-3	Adolescent;Attention Deficit Disorder with Hyperactivity/diagnosis/*drug therapy;Central Nervous System Stimulants/administration & dosage/*therapeutic use;Child;Cross-Over Studies;Delayed-Action Preparations;Diagnostic and Statistical Manual of Mental Disorders;Double-Blind Method;Drug Administration Schedule;Female;Humans;International Classification of Diseases;Male;Methylphenidate/administrat…
rayyan-1090646131	In Brief: Validity of Case Summaries in Written Examinations of Clinical Reasoning	2016	10	Teach Learn Med	1040-1334	28	4	375-384	Dory, V. and Gagnon, R. and Charlin, B. and Vanpee, D. and Leconte, S. and Duyver, C. and Young, M. and Loye, N.		eng		Construct: The purpose of this study was to provide initial evidence of the validity of written case summaries as assessments of clinical problem representation in a classroom setting. BACKGROUND: To solve clinical problems, clinicians must gain a clear representation of the issues. In the clinical setting, oral case presentations-or summaries-are used to assess learners' ability to gather, synth…	RAYYAN-INCLUSION: {"aresya"=>"Excluded"}	10.1080/10401334.2016.1190730	*Clinical Competence;Education, Medical;*Educational Measurement;Humans;*Physical Examination;Reproducibility of Results;Assessment;clinical reasoning;generalizability study;problem solving;validity
rayyan-1090646132	APPLICATION OF GEOGRAPHY TEACHING METHODOLOGIES AIMED AT BLIND STUDENTS: A SOCIAL INCLUSION PROPOSAL	2022	1	NUANCES-ESTUDOS SOBRE EDUCACAO	2236-0441	33			dos Santos, M. J. and Rocha, J. S. D.					RAYYAN-INCLUSION: {"aresya"=>"Excluded"}	10.32930/nuances.v33i00.9491
rayyan-1090646133	Serenity in political uncertainty	2015	3	Holist Nurs Pract	0887-9311	29	2	78-86	Doumit, R. and Afifi, R. A. and Devon, H. A.		eng		College students are often faced with academic and personal stressors that threaten their well-being. Added to that may be political and environmental stressors such as acts of violence on the streets, interruptions in schooling, car bombings, targeted religious intimidations, financial hardship, and uncertainty of obtaining a job after graduation. Research on how college students adapt to the la…	RAYYAN-INCLUSION: {"aresya"=>"Excluded"}	10.1097/hnp.0000000000000077	Adaptation, Psychological/*physiology;Adolescent;Adult;Cross-Sectional Studies;Female;Humans;Lebanon/epidemiology;Male;Politics;*Social Support;Stress, Psychological/*epidemiology;Students/*statistics & numerical data;*Uncertainty;Universities;Young Adult
rayyan-1090646134	Practical Guidelines for the Assessment and Treatment of Selective Mutism	1995		Journal of the American Academy of Child and Adolescent Psychiatry		34	7	836-846	Dow, S. P. and Sonies, B. C. and Scheib, D. and Moss, S. E. and Leonard, H. L.	https://www.scopus.com/inward/record.uri?eid=2-s2.0-0029072049&doi=10.1097%2f00004583-199507000-00006&partnerID=40&md5=d0e011c5910ed5911046737f8a531792				RAYYAN-INCLUSION: {"aresya"=>"Excluded"}	10.1097/00004583-199507000-00006
rayyan-1090646135	Solar ultraviolet and the occupational radiant exposure of Queensland school teachers: A comparative study between teaching classifications and behavior patterns	2016	5	J Photochem Photobiol B	1011-1344	158		105-12	Downs, N. J. and Harrison, S. L. and Chavez, D. R. and Parisi, A. V.		eng		Classroom teachers located in Queensland, Australia are exposed to high levels of ambient solar ultraviolet as part of the occupational requirement to provide supervision of children during lunch and break times. We investigated the relationship between periods of outdoor occupational radiant exposure and available ambient solar radiation across different teaching classifications and schools rela…	RAYYAN-INCLUSION: {"aresya"=>"Excluded"}	10.1016/j.jphotobiol.2016.02.018	*Health Behavior;Humans;*Occupational Exposure;Queensland;*School Teachers;*Sunlight
rayyan-1090646136	Seasonal Minimum and Maximum Solar Ultraviolet Exposure Measurements of Classroom Teachers Residing in Tropical North Queensland, Australia	2019	7	Photochem Photobiol	0031-8655	95	4	1083-1093	Downs, N. J. and Igoe, D. P. and Parisi, A. V. and Taylor, O. and Lazzaroni, S. L. and Rawlings, A. and GarzÃ³n-Chavez, D. R. and Harrison, S. L.		eng		The risk of keratinocyte skin cancer, malignant melanoma and ultraviolet radiation (UVR)-induced eye disease is disproportionately higher in Australia and New Zealand compared to equivalent northern hemisphere latitudes. While many teachers are aware of the importance of reinforcing sun safety messages to students, many may not be aware of the considerable personal exposure risk while performing …	RAYYAN-INCLUSION: {"aresya"=>"Excluded"}	10.1111/php.13081	Adult;Female;Humans;Male;Middle Aged;Queensland;*School Teachers;*Seasons;*Sunlight;*Ultraviolet Rays
rayyan-1090646137	Measurements of occupational ultraviolet exposure and the implications of timetabled yard duty for school teachers in Queensland, Australia: preliminary results	2014	2	J Photochem Photobiol B	1011-1344	131		84-9	Downs, N. J. and Parisi, A. V. and Igoe, D.		eng		Simultaneous personal measurements of the occupational ultraviolet exposure weighted to the International Commission on Non-Ionising Radiation Protection hazard sensitivity spectrum (UVICNIRP) were made over a five week period (44 person-days) in the second half of the summer school term of 2012 in Queensland, Australia for individual high school teachers located at latitudes of 27.5Â°S and 23.5Â…	RAYYAN-INCLUSION: {"aresya"=>"Excluded"}	10.1016/j.jphotobiol.2014.01.012	*Faculty;Film Dosimetry/instrumentation/methods;Humans;Occupational Exposure/*analysis;Queensland;Time Factors;Ultraviolet Rays/*adverse effects;Dosimetry;Occupation;Skin cancer;Ultraviolet
rayyan-1090646138	Publishing child development research from around the world: An unfair playing field resulting in most of the world's child population under-represented in research	2022		Infant and Child Development					Draper, C. E. and Barnett, L. M. and Cook, C. J. and Cuartas, J. A. and Howard, S. J. and McCoy, D. C. and Merkley, R. and Molano, A. and Maldonado-CarreÃ±o, C. and ObradoviÄ‡, J. and Scerif, G. and Valentini, N. C. and Venetsanou, F. and Yousafzai, A. K.	https://www.scopus.com/inward/record.uri?eid=2-s2.0-85139396690&doi=10.1002%2ficd.2375&partnerID=40&md5=f5c3158ff2ca85875ce45804bf3cf0e9				RAYYAN-INCLUSION: {"aresya"=>"Excluded"}	10.1002/icd.2375
rayyan-1090646139	Student teachers' perceptions, experiences, and challenges regarding learner-centred teaching	2020	2	SOUTH AFRICAN JOURNAL OF EDUCATION	0256-0100 2076-3433	40	1		du Plessis, E. E. C.					RAYYAN-INCLUSION: {"aresya"=>"Excluded"}	10.15700/saje.v40n1a1631
rayyan-1090646140	Factors influencing enrolled nursing students' academic performance at a selected private nursing education institution in KwaZulu-Natal	2018	8	Curationis	0379-8577 (Print) 0379-8577	41	1	e1-e7	Dube, M. B. and Mlotshwa, P. R.		eng		BACKGROUND: Â The success of any educational institution is measured by its academic performance or how well students meet the standards set out. Currently, nursing students' academic failure is a phenomenon of growing international interest because of its economic impact and its negative effects on the availability of future nurses in different health care systems. Factors identified as influenc…	The authors declare that they have no financial or personal relationships that may have inappropriately influenced them in writing this article. | RAYYAN-INCLUSION: {"aresya"=>"Excluded"}	10.4102/curationis.v41i1.1850	*Academic Performance;Adolescent;*Clinical Competence;Education, Nursing, Baccalaureate;Female;Humans;Male;Schools, Nursing;South Africa;Students, Nursing/*psychology;Young Adult;Factors Influencing;Nursing School, South Africa;Students' Academic Performance
rayyan-1090646141	Self-Control and Academic Achievement	2019		Annual Review of Psychology		70		373-399	Duckworth, A. L. and Taxer, J. L. and Eskreis-Winkler, L. and Galla, B. M. and Gross, J. J.	https://www.scopus.com/inward/record.uri?eid=2-s2.0-85059501071&doi=10.1146%2fannurev-psych-010418-103230&partnerID=40&md5=f446ff6449690f9194c1ce94e25aff75				RAYYAN-INCLUSION: {"aresya"=>"Excluded"}	10.1146/annurev-psych-010418-103230
rayyan-1090646142	The Effect of Vocabulary Intervention on Text Comprehension: Who Benefits?	2019	10	Lang Speech Hear Serv Sch	0161-1461	50	4	562-578	Duff, D.		eng		Purpose Vocabulary intervention can improve comprehension of texts containing taught words, but it is unclear if all middle school readers get this benefit. This study tests 2 hypotheses about variables that predict response to vocabulary treatment on text comprehension: gains in vocabulary knowledge due to treatment and pretreatment reading comprehension scores. Method Students in Grade 6 (N = 2…	RAYYAN-INCLUSION: {"aresya"=>"Excluded"}	10.1044/2019_lshss-voia-18-0001	Child;*Comprehension;Humans;Knowledge;*Learning;Program Development;*Reading;Schools;Semantics;Students;*Vocabulary
rayyan-1090646143	Practice parameters for the assessment and treatment of children, adolescents, and adults with attention-deficit/hyperactivity disorder	1997		Journal of the American Academy of Child and Adolescent Psychiatry		36	10	85S-121S	Dulcan, M. and Dunne, J. E. and Ayres, W. and Arnold, V. and Benson, R. S. and Bernet, W. and Bukstein, O. and Kinlan, J. and Leonard, H. and Licamele, W. and McClellan, J. and Sloan, L. E. and Miles, C. M.	https://www.scopus.com/inward/record.uri?eid=2-s2.0-0030800716&doi=10.1097%2f00004583-199710001-00007&partnerID=40&md5=5512d4bfeda3ff55975fd22775f19e61				RAYYAN-INCLUSION: {"aresya"=>"Excluded"}	10.1097/00004583-199710001-00007
rayyan-1090646144	Eating disorders prevention programs in Latin American countries: A systematic review	2023		International Journal of Eating Disorders		56	4	691-707	Dunker, K. L. L. and de Carvalho, P. H. B. and Amaral, A. C. S.	https://www.scopus.com/inward/record.uri?eid=2-s2.0-85148288465&doi=10.1002%2feat.23916&partnerID=40&md5=357a31e7885d5bea94ada0fa6b06e106				RAYYAN-INCLUSION: {"aresya"=>"Excluded"}	10.1002/eat.23916
rayyan-1090646145	Behavioral contributions to pharmacotherapy: The utility of behavioral methodology in medication treatment of children with attention deficit hyperactivity disorder	1993		Behavior Therapy		24	1	47-65	DuPaul, G. J. and Barkley, R. A.	https://www.scopus.com/inward/record.uri?eid=2-s2.0-0027888219&doi=10.1016%2fS0005-7894%2805%2980256-4&partnerID=40&md5=975b93f162d74340961e9d5e2ece5760				RAYYAN-INCLUSION: {"aresya"=>"Excluded"}	10.1016/S0005-7894(05)80256-4
rayyan-1090646146	Response of Children with ADHD to Methylphenidate: Interaction with Internalizing Symptoms	1994		Journal of the American Academy of Child and Adolescent Psychiatry		33	6	894-903	DuPaul, G. J. and Barkley, R. A. and McMurray, M. B.	https://www.scopus.com/inward/record.uri?eid=2-s2.0-0028360801&doi=10.1097%2f00004583-199407000-00016&partnerID=40&md5=0e6fc99c58a6a8077c7ebe0b90781c8d				RAYYAN-INCLUSION: {"aresya"=>"Excluded"}	10.1097/00004583-199407000-00016
rayyan-1090646147	Does Methylphenidate Normalize the Classroom Performance of Children with Attention Deficit Disorder?	1993		Journal of the American Academy of Child and Adolescent Psychiatry		32	1	190-198	Dupaul, G. J. and Rapport, M. D.	https://www.scopus.com/inward/record.uri?eid=2-s2.0-0027503476&doi=10.1097%2f00004583-199301000-00027&partnerID=40&md5=ea64ff83ffb227ea4c463c15a6ca2102				RAYYAN-INCLUSION: {"aresya"=>"Excluded"}	10.1097/00004583-199301000-00027
rayyan-1090646148	College students with ADHD: Current status and future directions	2009		Journal of Attention Disorders		13	3	234-250	DuPaul, G. J. and Wey and t, L. L. and O'Dell, S. M. and Varejao, M.	https://www.scopus.com/inward/record.uri?eid=2-s2.0-70350547805&doi=10.1177%2f1087054709340650&partnerID=40&md5=45d51d38ed4012a5c9a720141f88b93f				RAYYAN-INCLUSION: {"aresya"=>"Excluded"}	10.1177/1087054709340650
rayyan-1090646149	Integrating student and teacher insights to a school-based alcohol program through co-design	2022	4	Health Promot Int	0957-4824	37	2		Durl, J. and Dietrich, T. and Williams, B. and Rundle-Thiele, S.		eng		School-based programs may be more effective when an array of stakeholders, including users, are involved during the relevant stages of program co-creation-specifically during key development stages such as design, implementation and evaluation. How such programs can be operationally co-created and tested is less known and is therefore the purpose of this article. Two sequential co-design phases u…	RAYYAN-INCLUSION: {"aresya"=>"Excluded"}	10.1093/heapro/daab167	Curriculum;*Educational Personnel;Humans;Physical Education and Training;Schools;*Students;alcohol;co-design;prototyping;stakeholders
rayyan-1090646150	The effect of ice skating on psychological well-being and sleep quality of children with visual or hearing impairment	2015		DISABILITY AND REHABILITATION	0963-8288 1464-5165	37	9	783-789	Dursun, O. B. and Erhan, S. E. and Ibis, E. O. and Esin, I. S. and Keles, S. and Sirinkan, A. and Yoruk, O. and Acar, E. and Beyhun, N. E.					RAYYAN-INCLUSION: {"aresya"=>"Excluded"}	10.3109/09638288.2014.942002
rayyan-1090646151	Effects of Biopsychosocial Education on the Clinical Judgments of Medical Students and GP Trainees Regarding Future Risk of Disability in Chronic Lower Back Pain: A Randomized Control Trial	2020	5	Pain Med	1526-2375	21	5	939-950	Dwyer, C. P. and MacNeela, P. and Dur and , H. and O'Connor, L. L. and Main, C. J. and McKenna-Plumley, P. E. and Hamm, R. M. and Reynolds, B. and Conneely, S. and Slattery, B. W. and Taheny, D. and NicGabhainn, S. and Murphy, A. W. and Kropmans, T. and McGuire, B. E.		eng		BACKGROUND: Chronic lower back pain (CLBP) is a major health care burden and often results in workplace absenteeism. It is a priority for appropriate management of CLBP to get individuals back to work as early as possible. Interventions informed by the flags approach, which integrates cognitive and behavioral approaches via identification of biopsychosocial barriers to recovery, have resulted in …	RAYYAN-INCLUSION: {"aresya"=>"Excluded"}	10.1093/pm/pnz284	*Chronic Pain;*Disabled Persons;*General Practitioners;Humans;Judgment;*Low Back Pain/therapy;*Students, Medical;Biopsychosocial;Chronic Lower Back Pain;Flags Approach;Judgment Analysis;Judgment-Making
rayyan-1090646152	Factors Influencing the Application of a Biopsychosocial Perspective in Clinical Judgement of Chronic Pain: Interactive Management with Medical Students	2017	9	Pain Physician	1533-3159	20	6	E951-e960	Dwyer, C. P. and McKenna-Plumley, P. E. and Dur and , H. and Gormley, E. M. and Slattery, B. W. and Harney, O. M. and MacNeela, P. and McGuire, B. E.		eng		BACKGROUND: Though there is wide support for the application of biopsychosocial perspectives in clinical judgement of chronic pain cases, such perspectives are often overlooked due to either inadequate training or attitudes favoring a biomedical approach. Recent research has indicated that despite such explanations, both established general practitioners (GP) and medical students account for some…	RAYYAN-INCLUSION: {"aresya"=>"Excluded"}		Adult;*Attitude of Health Personnel;Chronic Pain/diagnosis/psychology/*therapy;Clinical Decision-Making/*methods;*Education, Medical;Female;*Health Knowledge, Attitudes, Practice;Humans;Male;Pain Management/*methods;*Physician-Patient Relations;*Students, Medical;Young Adult
rayyan-1090646153	Comparison of faculty and student self-assessment scores of aseptic technique skills and the impact of video review on self-awareness for second-year pharmacy students	2018	2	Curr Pharm Teach Learn	1877-1297	10	2	201-205	Dy-Boarman, E. A. and Diehl, B. and Mobley-Bukstein, W. and Bottenberg, M. M. and Bryant, G. A. and Sauer, H.		eng		BACKGROUND AND PURPOSE: Educating students about aseptic technique presents many challenges. Students at Drake University have limited exposure to this skill outside of the classroom setting, and students have previously shown a lack of awareness related to their own aseptic technique skills. One approach to developing self-awareness in this area may be the incorporation of activities involving v…	RAYYAN-INCLUSION: {"aresya"=>"Excluded"}	10.1016/j.cptl.2017.10.021	*Asepsis;*Awareness;*Clinical Competence;Curriculum;Education, Pharmacy/*methods;Educational Measurement/*methods;*Faculty, Pharmacy;Humans;Self-Assessment;*Students, Pharmacy;Video Recording;Aseptic technique training;Self-awareness;Self-reflection
rayyan-1090646154	The external rotation method for reduction of acute anterior dislocations and fracture-dislocations of the shoulder	2004	11	J Bone Joint Surg Am	0021-9355 (Print) 0021-9355	86	11	2431-4	Eachempati, K. K. and Dua, A. and Malhotra, R. and Bhan, S. and Bera, J. R.		eng		BACKGROUND: Several methods of reducing an acute anterior dislocation of the shoulder have been described. The aim of this study was to assess the effectiveness of the external rotation method in the reduction of acute anterior shoulder dislocations with and without fractures of the greater tuberosity and to evaluate the causes of failure. METHODS: Senior and junior orthopaedic residents attendin…	RAYYAN-INCLUSION: {"aresya"=>"Excluded"}	10.2106/00004623-200411000-00011	Acute Disease;Adolescent;Adult;Aged;Aged, 80 and over;Female;Fracture Fixation, Internal;Humans;Male;*Manipulation, Orthopedic;Middle Aged;Shoulder Dislocation/*therapy;Shoulder Fractures/*complications/surgery
rayyan-1090646155	Classroom evaluation of the Arlyn Arm robotic workstation	2000		Assist Technol	1040-0435 (Print) 1040-0435	12	2	132-43	Eberhardt, S. P. and Osborne, J. and Rahman, T.		eng		High school and junior high school students with neuromuscular weakness and other disorders of the arms evaluated a recently commercialized robotic workstation, the Arlyn Arm, to carry out art projects and science experiments. These tasks were designed for independent execution with the workstation using standard or custom-designed tools. Each task was divided into subtasks, and the execution tim…	RAYYAN-INCLUSION: {"aresya"=>"Excluded"}	10.1080/10400435.2000.10132019	Adolescent;*Arm;Art;Child;*Education;Female;Humans;Male;Neuromuscular Diseases/*rehabilitation;*Robotics;Science;*Self-Help Devices
rayyan-1090646156	Accessibility, inclusive education policies and right to education: Conceptual and methodological thoughts	2015		Alter		9	1	22-33	Ebersold, S.	https://www.scopus.com/inward/record.uri?eid=2-s2.0-84923170665&doi=10.1016%2fj.alter.2014.06.001&partnerID=40&md5=db8a1926842440dd42776d503191bc21				RAYYAN-INCLUSION: {"aresya"=>"Excluded"} | USER-NOTES: {"aresya"=>["Assitive training"]}	10.1016/j.alter.2014.06.001
rayyan-1090646157	PORTAAL: A Classroom Observation Tool Assessing Evidence-Based Teaching Practices for Active Learning in Large Science, Technology, Engineering, and Mathematics Classes	2015		CBE Life Sci Educ	1931-7913 (Print) 1931-7913	14	2	14:ar23	Eddy, S. L. and Converse, M. and Wenderoth, M. P.		eng		There is extensive evidence that active learning works better than a completely passive lecture. Despite this evidence, adoption of these evidence-based teaching practices remains low. In this paper, we offer one tool to help faculty members implement active learning. This tool identifies 21 readily implemented elements that have been shown to increase student outcomes related to achievement, log…	RAYYAN-INCLUSION: {"aresya"=>"Excluded"}	10.1187/cbe.14-06-0095	Engineering/*education;Humans;Logic;Mathematics/*education;*Problem-Based Learning;*Program Development;Reproducibility of Results;Science/*education;Students;*Teaching;Technology/*education;*Universities
rayyan-1090646158	A novel game to review pharmacoeconomic content in a pharmacy program	2022	9	Curr Pharm Teach Learn	1877-1297	14	9	1193-1198	Edwards, A. and Oestreich, J. H.		eng		BACKGROUND AND PURPOSE: This study reports on the development of a new game designed specifically for a pharmacoeconomics course to meet three objectives: (1) identify four main types of pharmacoeconomic analyses, (2) understand different outcomes for each analysis, and (3) interpret findings of pharmacoeconomic analyses. EDUCATIONAL ACTIVITY AND SETTING: The game simulated real-world applicabili…	Declaration of Competing Interest None. | RAYYAN-INCLUSION: {"aresya"=>"Excluded"}	10.1016/j.cptl.2022.07.039	Economics, Pharmaceutical;Humans;*Pharmaceutical Services;*Pharmacy;*Students, Pharmacy;Surveys and Questionnaires;Active learning strategies;Gaming;Pharmacoeconomics
rayyan-1090646159	A Prekindergarten Curriculum Supplement for Enhancing Mainstream American English Knowledge in Nonmainstream American English Speakers	2016	4	Lang Speech Hear Serv Sch	0161-1461 (Print) 0161-1461	47	2	113-22	Edwards, J. R. and Rosin, P.		eng		PURPOSE: The purpose of this study was to evaluate the efficacy of a curriculum supplement designed to enhance awareness of Mainstream American English (MAE) in African American English- (AAE-) speaking prekindergarten children. METHOD: Children in 2 Head Start classrooms participated in the study. The experimental classroom received the Talking and Learning for Kindergarten program (Edwards, Ros…	RAYYAN-INCLUSION: {"aresya"=>"Excluded"}	10.1044/2015_lshss-15-0011	Black or African American/*psychology;Awareness;*Child Language;Child, Preschool;Comprehension;*Curriculum;Female;Humans;Knowledge;Language;Language Tests;Learning;Linguistics;Male;Schools;Speech;United States
rayyan-1090646160	The potential of interprofessional education to translate physiology curricula effectively into future team-based healthcare	2018	6	Adv Physiol Educ	1043-4046 (Print) 1043-4046	42	2	354-359	Edwards, S. and Molina, P. E. and McDonough, K. H. and Mercante, D. E. and Gunaldo, T. P.		eng		Incorporating active interprofessional education (IPE) opportunities into the classroom setting is a potentially effective mechanism to enhance student learning both in the basic sciences and for future interprofessional collaboration. We integrated an IPE exercise into a graduate-level human physiology course at our health sciences center that enrolled physician assistant (PA), physical therapy …	No conflicts of interest, financial or otherwise, are declared by the authors. | RAYYAN-INCLUSION: {"aresya"=>"Excluded"}	10.1152/advan.00183.2017	*Curriculum/trends;Forecasting;Health Occupations/*education/trends;Humans;*Interprofessional Relations;*Patient Care Team/trends;Physiology/*education;Problem-Based Learning/*methods/trends;Students, Health Occupations;graduate studies;interprofessional education;physical therapy;physician assistant;physiology
rayyan-1090646161	Does a Classroom Standing Desk Intervention Modify Standing and Sitting Behaviour and Musculoskeletal Symptoms during School Time and Physical Activity during Waking Time?	2018	8	Int J Environ Res Public Health	1661-7827 (Print) 1660-4601	15	8		Ee, J. and Parry, S. and Oliveira, B. I. and McVeigh, J. A. and Howie, E. and Straker, L.		eng		Children are increasingly spending more time sedentary at school and during leisure time. This study examined the effects of a standing desk intervention in a classroom on children's standing and sitting time at school, sedentary and physical activity levels throughout the day (waking hours), and musculoskeletal discomfort. A within-subjects crossover study design was used. Participants used eith…	The authors declare no conflict of interest. | RAYYAN-INCLUSION: {"aresya"=>"Excluded"} | RAYYAN-LABELS: wrong outcome | USER-NOTES: {"aresya"=>["Physical factors"]}	10.3390/ijerph15081668	Accelerometry;Child;Cross-Over Studies;Equipment and Supplies/*statistics & numerical data;*Exercise;Humans;Male;Musculoskeletal Diseases/*epidemiology/etiology;Schools;*Sedentary Behavior;*Sitting Position;*Standing Position;Students/*statistics & numerical data;Western Australia/epidemiology;children;musculoskeletal discomfort;physical activity;sedentary behaviour;standing desks
rayyan-1090646162	Does class attendance matter? Results from a second-year medical school dermatology cohort study	2015	7	Int J Dermatol	0011-9059	54	7	807-16	Eisen, D. B. and Schupp, C. W. and Isseroff, R. R. and Ibrahimi, O. A. and Ledo, L. and Armstrong, A. W.		eng		BACKGROUND: Little is known about the impacts of class attendance and learning preferences on academic performance in dermatology. OBJECTIVES: This study was designed to examine the effects of medical student class attendance and learning preferences on students' academic performance in an introductory dermatology course. METHODS: A total of 101 second-year medical students enrolled in a required…	RAYYAN-INCLUSION: {"aresya"=>"Excluded"}	10.1111/ijd.12816	Consumer Behavior/*statistics & numerical data;Dermatology/*education;*Education, Medical, Undergraduate;Educational Measurement/statistics & numerical data;Educational Status;Female;Humans;Learning;Male;Prospective Studies;Students, Medical/psychology/*statistics & numerical data;Surveys and Questionnaires;Video Recording
rayyan-1090646163	Visual Function of Egyptian Children With Low Vision and the Demographic Determinants	2010	1	MIDDLE EAST AFRICAN JOURNAL OF OPHTHALMOLOGY	0974-9233 0975-1599	17	1	78-82	El Byoumi, B. M. and Mousa, A.					RAYYAN-INCLUSION: {"aresya"=>"Excluded"}	10.4103/0974-9233.61222
rayyan-1090646164	Flipped Learning: Can Rheumatology Lead the Shift in Medical Education?	2019		Curr Rheumatol Rev	1573-3971	15	1	67-73	El-Miedany, Y. and El-Gaafary, M. and El-Aroussy, N. and Youssef, S.		eng		OBJECTIVE: To 1. implement flipped classroom rheumatology teaching for undergraduate education. 2. Evaluate outcomes of teaching using OSCE assessment and student perceived effectiveness and satisfaction survey. METHODS: The flipped classroom education, 55-students, was conducted in 3 phases. Phase 1: Carried out in the students' own time. Web links were emailed to assist exposure of the instruct…	RAYYAN-INCLUSION: {"aresya"=>"Excluded"}	10.2174/1573397114666180416170156	Curriculum;Education, Medical, Undergraduate/*methods;Educational Measurement;Humans;*Models, Educational;Problem-Based Learning/*methods;Rheumatology/*education;Flipped learning;Osce;medical education;rheumatology;teaching;undergraduates.
rayyan-1090646165	Treatment of attention-deficit - Hyperactivity disorder	1999		New England Journal of Medicine		340	10	780-788	Elia, J. and Ambrosini, P. J. and Rapoport, J. L.	https://www.scopus.com/inward/record.uri?eid=2-s2.0-0033545537&doi=10.1056%2fNEJM199903113401007&partnerID=40&md5=82d96c8468bc0552496f60bb7a557117				RAYYAN-INCLUSION: {"aresya"=>"Excluded"}	10.1056/NEJM199903113401007
rayyan-1090646166	PhD Education Outcomes: Results of a National Survey of Nursing PhD Alumni	2017	11	Nurs Educ Perspect	1536-5026 (Print) 1536-5026	38	6	304-312	Ellenbecker, C. H. and Nwosu, C. and Zhang, Y. and Leveille, S.		eng		AIM: A national survey was conducted to examine the relationship between individual students' experiences and nursing PhD program characteristics and program outcomes. BACKGROUND: In light of the shortage of doctorally prepared nurse scientists and a growth in nursing PhD programs, an examination of the PhD nursing education experience in relation to educational outcomes is timely. METHOD: Data w…	RAYYAN-INCLUSION: {"aresya"=>"Excluded"}	10.1097/01.Nep.0000000000000228	*Education, Nursing, Graduate;Humans;Surveys and Questionnaires;United States
rayyan-1090646167	Posters with an artistic flair	2006	7	Nurse Educ	0363-3624 (Print) 0363-3624	31	4	166-9	Ellerbee, S. M.		eng		Posters are a popular medium used in the classroom and at conferences. Most published and Internet resources focus on the technical aspects of poster creation. The artist's perspective has rarely been addressed. The author fills that gap by presenting color theory and a balanced appearance as important elements to be considered. Specific technical and artistic considerations are presented.	RAYYAN-INCLUSION: {"aresya"=>"Excluded"}	10.1097/00006223-200607000-00010	Art;Audiovisual Aids/*standards;Color;Costs and Cost Analysis;Creativity;Dominance, Cerebral;Education, Nursing, Baccalaureate/*methods;Humans;Internet;Mental Processes;Psychology, Educational;Students, Nursing/psychology
rayyan-1090646168	Blended learning within an undergraduate exercise physiology laboratory	2016		Advances in Physiology Education		40	1	64-69	Elmer, S. J. and Carter, K. R. and Armga, A. J. and Carter, J. R.	https://www.scopus.com/inward/record.uri?eid=2-s2.0-84964832003&doi=10.1152%2fadvan.00144.2015&partnerID=40&md5=da6ca1e48be23b4d8daa55ed62a063a5				RAYYAN-INCLUSION: {"aresya"=>"Excluded"}	10.1152/advan.00144.2015
rayyan-1090646169	Interventions to improve functioning, participation, and quality of life in children with visual impairment: a systematic review	2019	7	SURVEY OF OPHTHALMOLOGY	0039-6257 1879-3304	64	4	512-557	Elsman, E. B. M. and Al Baaj, M. and van Rens, Ghmb and Sijbr and i, W. and van den Broek, E. G. C. and van der Aa, H. P. A. and Schakel, W. and Heymans, M. W. and de Vries, R. and Vervloed, M. P. J. and Steenbergen, B. and van Nispen, R. M. A.					RAYYAN-INCLUSION: {"aresya"=>"Excluded"}	10.1016/j.survophthal.2019.01.010
rayyan-1090646170	Survey Results for Training and Resource Needs Cited by Early Intervention Professionals in the Field of Visual Impairment	2017	11	JOURNAL OF VISUAL IMPAIRMENT & BLINDNESS	0145-482X 1559-1476	111	6	527-542	Ely, M. S. and Ostrosky, M. M.					RAYYAN-INCLUSION: {"aresya"=>"Excluded"}	10.1177/0145482X1711100604
rayyan-1090646171	Self-Efficacy of Providers of Early Intervention Services to Young Children with Visual Impairments and Their Families	2020	3	JOURNAL OF VISUAL IMPAIRMENT & BLINDNESS	0145-482X 1559-1476	114	2	114-126	Ely, M. S. and Ostrosky, M. M. and Burke, M. M.					RAYYAN-INCLUSION: {"aresya"=>"Excluded"}	10.1177/0145482X20913138
rayyan-1090646172	Acceptability of the Brushing RemInder 4 Good oral HealTh (BRIGHT)Â trial intervention: a qualitative study of perspectives of young people and school staff	2022	2	BMC Oral Health	1472-6831	22	1	44	Elyousfi, S. and Innes, N. and Leggett, H. and Ainsworth, H. and Chestnutt, I. G. and Day, P. and Robertson, M. and Pavitt, S. and Kellar, I. and Dey, D. and Marshman, Z.		eng		BACKGROUND: The Brushing RemInder 4 Good oral HealTh (BRIGHT) trial is investigating the clinical and cost-effectiveness of a multi-component behaviour change intervention to reduce the prevalence of dental caries in young people from deprived areas aged 11-13Â years. Mobile health has gained popularity in delivering behaviour change interventions for improving oral health. The intervention, base…	The authors declared that they have no competing interests. | RAYYAN-INCLUSION: {"aresya"=>"Excluded"}	10.1186/s12903-022-02073-w	Adolescent;Child;Clinical Trials as Topic;*Dental Caries/prevention & control;Humans;*Oral Health;Qualitative Research;Schools;Toothbrushing;Behaviour change;Mhealth;Oral health;Text messages;Young people
rayyan-1090646173	Evidence-based kernels: Fundamental units of behavioral influence	2008		Clinical Child and Family Psychology Review		11	3	75-113	Embry, D. D. and Biglan, A.	https://www.scopus.com/inward/record.uri?eid=2-s2.0-50849110811&doi=10.1007%2fs10567-008-0036-x&partnerID=40&md5=f727a88ab2308d5e92eb6f1a7ba690f8				RAYYAN-INCLUSION: {"aresya"=>"Excluded"}	10.1007/s10567-008-0036-x
rayyan-1090646174	Orientation and mobility content for children and youths: A Delphi approach pilot study	2006	6	JOURNAL OF VISUAL IMPAIRMENT & BLINDNESS	0145-482X 1559-1476	100	6	331-342	Emerson, R. S. W. and Corn, A. L.					RAYYAN-INCLUSION: {"aresya"=>"Excluded"}
rayyan-1090646175	What Mathematical Images Are in a Typical Mathematics Textbook? Implications for Students with Visual Impairments	2018	1	JOURNAL OF VISUAL IMPAIRMENT & BLINDNESS	0145-482X 1559-1476	112	1	20-32	Emerson, R. W. and Anderson, D.					RAYYAN-INCLUSION: {"aresya"=>"Excluded"} | RAYYAN-LABELS: wrong outcome,wrong intervention
rayyan-1090646176	Using Description to Convey Mathematics Content in Visual Images to Students Who Are Visually Impaired	2018	3	JOURNAL OF VISUAL IMPAIRMENT & BLINDNESS	0145-482X 1559-1476	112	2	157-168	Emerson, R. W. and Anderson, D. L.					RAYYAN-INCLUSION: {"aresya"=>"Excluded"} | RAYYAN-LABELS: wrong outcome,wrong intervention
rayyan-1090646177	Measuring students' approaches to learning in different clinical rotations	2012	11	BMC Med Educ	1472-6920	12		114	Emilia, O. and Bloomfield, L. and Rotem, A.		eng		BACKGROUND: Many studies have explored approaches to learning in medical school, mostly in the classroom setting. In the clinical setting, students face different conditions that may affect their learning. Understanding students' approaches to learning is important to improve learning in the clinical setting. The aim of this study was to evaluate the Study Process Questionnaire (SPQ) as an instru…	RAYYAN-INCLUSION: {"aresya"=>"Excluded"}	10.1186/1472-6920-12-114	Adult;Anxiety/complications/psychology;*Clinical Clerkship;Cross-Sectional Studies;Curriculum;*Developing Countries;Educational Measurement;Female;Humans;India;*Learning;Male;*Medicine;Mentors;Psychometrics/statistics & numerical data;Reproducibility of Results;Self-Assessment;Stress, Psychological/complications/psychology;*Surveys and Questionnaires;Young Adult
rayyan-1090646178	Teaching receiver operating characteristic analysis: an interactive laboratory exercise	2012	12	Acad Radiol	1076-6332	19	12	1452-6	Eng, J.		eng		RATIONALE AND OBJECTIVES: Despite its fundamental importance in the evaluation of diagnostic tests, receiver operating characteristic (ROC) analysis is not easily understood. The purpose of this project was to create a learning experience that resulted in an intuitive understanding of the basic principles of ROC analysis. MATERIALS AND METHODS: An interactive laboratory exercise was developed for…	RAYYAN-INCLUSION: {"aresya"=>"Excluded"}	10.1016/j.acra.2012.09.003	Area Under Curve;Humans;Internship and Residency;*ROC Curve;*Radiographic Image Interpretation, Computer-Assisted;Radiology/*education;Sensitivity and Specificity;Teaching/*methods
rayyan-1090646179	A comparison of three questionnaires (EAT-12, EDI, and EDE-Q) for assessment of eating problems in healthy female adolescents	2001		Nord J Psychiatry	0803-9488 (Print) 0803-9488	55	2	129-35	Engelsen, B. K. and Laberg, J. C.		eng		On the basis of the restraint theory and the continuum hypothesis of eating disorders, the objective of this paper was twofold. First, subjects who, on the basis of items from the Eating Disorder Examination Questionnaire (EDE-Q) which are generated from DSM-III-R diagnostic criteria, fulfilled the diagnostic criteria for anorexia nervosa (AN) and bulimia nervosa (BN) were identified. Second, dif…	RAYYAN-INCLUSION: {"aresya"=>"Excluded"}	10.1080/08039480151108589	Adolescent;Feeding and Eating Disorders/*diagnosis;Female;Health Status;Humans;Reproducibility of Results;*Surveys and Questionnaires
rayyan-1090646180	Lights! Camera! Action!: video projects in the classroom	2003	12	J Nurs Educ	0148-4834 (Print) 0148-4834	42	12	558-61	Epstein, C. D. and Hovancsek, M. T. and Dolan, P. L. and Durner, E. and La Rocco, N. and Preiszig, P. and Winnen, C.		eng		We report on two classroom video projects intended to promote active student involvement in their classroom experience during a year-long medical-surgical nursing course. We implemented two types of projects, Nursing Grand Rounds and FPBTV. The projects are templates that can be applied to any nursing specialty and can be implemented without the use of video technology. During the course of sever…	RAYYAN-INCLUSION: {"aresya"=>"Excluded"}	10.3928/0148-4834-20031201-08	Attitude of Health Personnel;Education, Nursing, Baccalaureate/*methods;Humans;Internal Medicine/education;Interprofessional Relations;Peer Group;Perioperative Nursing/education;Pharmacology/education;Professional Competence/standards;*Role Playing;Students, Nursing/psychology;Teaching/*methods;Videotape Recording/*methods
rayyan-1090646181	Design of a large-scale escape room for first-year pharmacy student orientation	2020	11	Curr Pharm Teach Learn	1877-1297	12	11	1340-1347	Eric Nybo, S. and Sahr, M. and Young, M. and Axford, K. and Sohn, M. and Lyons, M. and Klepser, M.		eng		BACKGROUND AND PURPOSE: In this article, we developed and implemented an escape room activity for first-year pharmacy student orientation. The purpose of the activity was to engage students in socialization with their classmates, to familiarize students with the key personnel of the program, to acquaint students with co-curricular programming in the academic calendar, and to peruse key policies i…	Declaration of Competing Interest The authors declare that they have no known competing financial interests or personal relationships that could have appeared to influence the work reported in this paper. | RAYYAN-INCLUSION: {"aresya"=>"Excluded"}	10.1016/j.cptl.2020.06.002	*Education, Pharmacy;Humans;Learning;Pharmacists;*Students, Pharmacy;Surveys and Questionnaires;Co-curriculum;Escape room;Pharmacy;Student orientation;Teaching
rayyan-1090646182	Relationships among testing medium, test performance, and testing time of high school students who are visually impaired	2006	9	JOURNAL OF VISUAL IMPAIRMENT & BLINDNESS	0145-482X	100	9	523-532	Erin, J. N. and Hong, S. G. and Schoch, C. and Kuo, Y. J.					RAYYAN-INCLUSION: {"aresya"=>"Excluded"}
rayyan-1090646183	Perceptions of Using Sit-to-Stand Desks in a Middle School Classroom	2018	1	Health Promot Pract	1524-8399 (Print) 1524-8399	19	1	68-74	Erwin, H. and Beighle, A. and Routen, A. and Montemayor, B.		eng		The purpose of this study was to explore the feasibility of sit-to-stand desks in a middle school classroom. Participants used sit-to-stand desks during health class. Momentary time sampling was used for physical activity and behavioral observations. Results indicate students sat 37%, stood 59%, and walked 4% of the time. Misbehaviors occurred 4% of the observed period. The following themes emerg…	RAYYAN-INCLUSION: {"aresya"=>"Excluded"} | USER-NOTES: {"aresya"=>["Physical factors"]}	10.1177/1524839917730046	Adolescent;Feasibility Studies;Focus Groups;Humans;*Interior Design and Furnishings;Motor Activity/*physiology;School Teachers/*psychology;*Sitting Position;*Standing Position;Students/*psychology;United States;child/adolescent health;physical activity/exercise;school health
rayyan-1090646184	Elementary Students' Physical Activity Levels and Behavior When Using Stability Balls	2016	3	Am J Occup Ther	0272-9490 (Print) 0272-9490	70	2	700220010p1-7	Erwin, H. E. and Fedewa, A. and Ahn, S. and Thornton, M.		eng		OBJECTIVE: Physical activity is positively related to improved student behaviors. Stability balls have been used as interventions to affect student behavior. The objective of this study was to determine whether the use of stability balls elicits more physical activity than the use of regular chairs and whether stability balls positively influence behavior. METHOD: Participants (n = 43 fourth grad…	RAYYAN-INCLUSION: {"aresya"=>"Excluded"}	10.5014/ajot.2016.017079	Accelerometry;*Attention;Child;*Child Behavior;Female;Humans;Male;*Motor Activity;*Students
rayyan-1090646185	An Electronic Competency-Based Evaluation Tool for Assessing Humanitarian Competencies in a Simulated Exercise	2017	6	Prehosp Disaster Med	1049-023x	32	3	253-260	Evans, A. B. and Hulme, J. M. and Nugus, P. and Cranmer, H. H. and Coutu, M. and Johnson, K.		eng		METHODS: The evaluation tool was first derived from the formerly Consortium of British Humanitarian Agencies' (CBHA; United Kingdom), now "Start Network's," Core Humanitarian Competency Framework and formatted in an electronic data capture tool that allowed for offline evaluation. During a 3-day humanitarian simulation event, participants in teams of eight to 10 were evaluated individually at mul…	RAYYAN-INCLUSION: {"aresya"=>"Excluded"}	10.1017/s1049023x1700005x	Adult;Altruism;*Benchmarking;Computer Simulation;*Disasters;Female;Humans;Internet;Male;Quebec;Reproducibility of Results;Rescue Work/organization & administration/*standards;Workforce;CBHA Consortium of British Humanitarian Agencies;MD Medical Doctor;SimEx simulation exercise;competency;evaluation;humanitarian response;humanitarian training;humanitarian workers;simulation exercise
rayyan-1090646186	Psychostimulant effects on academic and behavioral measures for ADHD junior high school students in a lecture format classroom	1991		Journal of Abnormal Child Psychology		19	5	537-552	Evans, S. W. and Pelham, W. E.	https://www.scopus.com/inward/record.uri?eid=2-s2.0-0026332214&doi=10.1007%2fBF00925819&partnerID=40&md5=84626ab577a770d55f61cfd25a7dce07				RAYYAN-INCLUSION: {"aresya"=>"Excluded"}	10.1007/BF00925819
rayyan-1090646187	The impact of ongoing continuing professional development for nurses in the Republic of Ireland	2007	9	J Nurs Manag	0966-0429 (Print) 0966-0429	15	6	614-25	Evans, W. and Timmins, F. and Nicholl, H. and Brown, G.		eng		AIM: The aim of this study was to explore and describe the stressors experienced by a group of 70 students who were undertaking a part-time degree in an Irish University. BACKGROUND: Within the literature on stress, part-time nursing students, who are undertaking continuing education programmes, appear to have received little attention. Stress amongst nurses is evident within the nursing literatu…	RAYYAN-INCLUSION: {"aresya"=>"Excluded"}	10.1111/j.1365-2834.2007.00687.x	Adaptation, Psychological;Adult;Analysis of Variance;*Attitude of Health Personnel;Burnout, Professional/etiology/prevention & control/*psychology;Curriculum;Education, Nursing, Baccalaureate/*organization & administration;Education, Professional, Retraining/*organization & administration;Employment/psychology;Factor Analysis, Statistical;Female;Humans;Ireland;Male;Middle Aged;Nursing Education R…
rayyan-1090646188	Sound levels and their effects on children in a German primary school	2012	12	Eur Arch Otorhinolaryngol	0937-4477	269	12	2475-83	Eysel-Gosepath, K. and Daut, T. and Pinger, A. and Lehmacher, W. and Erren, T.		eng		Considerable sound levels are produced in primary schools by voices of children and resonance effects. As a consequence, hearing loss and mental impairment may occur. In a Cologne primary school, sound levels were measured in three different classrooms, each with 24 children, 8-10 years old, and one teacher. Sound dosimeters were positioned in the room and near the teacher's ear. Additional measu…	RAYYAN-INCLUSION: {"aresya"=>"Excluded"}	10.1007/s00405-011-1899-x	Child;Female;*Health Knowledge, Attitudes, Practice;Hearing Loss, Noise-Induced/*prevention & control;Humans;Male;*Noise;*Schools;Surveys and Questionnaires;Voice
rayyan-1090646189	Effects of noise in primary schools on health facets in German teachers	2012	5	Noise Health	1463-1741 (Print) 1463-1741	14	58	129-34	Eysel-Gosepath, K. and Daut, T. and Pinger, A. and Lehmacher, W. and Erren, T.		eng		Empirical research indicates that children and teachers are exposed to mean sound levels between 65 and 87 dB (A) and peak sound levels of 100â€…dB (A) in schools, which may lead to hearing loss and mental health problems. A questionnaire containing 13 targeted questions about noise and sensitivity to noise was distributed to 43 teachers aged between 25 and 64 years at five different primary scho…	RAYYAN-INCLUSION: {"aresya"=>"Excluded"}	10.4103/1463-1741.97258	Adult;Age Factors;Female;Germany/epidemiology;Hearing Loss, Noise-Induced/epidemiology/*etiology;Humans;Male;Middle Aged;Noise, Occupational/*adverse effects/statistics & numerical data;Occupational Exposure/adverse effects/statistics & numerical data;Schools/statistics & numerical data;Sleep Wake Disorders/epidemiology/*etiology;Statistics, Nonparametric;Stress, Psychological/epidemiology/*etiol…
rayyan-1090646190	Educational competencies to strengthen tuberculosis curricula in undergraduate nursing programs	2006		Int J Nurs Educ Scholarsh	1548-923x	3		Article 23	Fair, B. S. and Esch, T. J. and Simpson, T. and Field, K. and Benkert, R. and Brackley, M. and Resnick, B.		eng		Worldwide, at least two million people die annually from tuberculosis (TB), with projections of 36 million more global deaths between the years 2003 and 2020. To help nursing faculty strengthen TB curricula and standardize TB content in national and international undergraduate nursing programs, the Nurse Discipline Group of the National Tuberculosis Curriculum Consortium (NTCC) has developed comp…	RAYYAN-INCLUSION: {"aresya"=>"Excluded"}	10.2202/1548-923x.1243	*Competency-Based Education;*Curriculum;Education, Nursing, Baccalaureate/*standards;Humans;Knowledge;Patient Care Team;Tuberculosis, Pulmonary/*nursing;United States
rayyan-1090646191	Validation of the Chinese-language Brief Sensation Seeking Scale: Implications for risky riding behaviors of parental motorcyclists and their child passengers	2014		Accident Analysis and Prevention		73		333-339	Fan, H. P. and Lin, M. R. and Bai, C. H. and Huang, P. W. and Chiang, Y. H. and Chiu, W. T.	https://www.scopus.com/inward/record.uri?eid=2-s2.0-84907819465&doi=10.1016%2fj.aap.2014.09.015&partnerID=40&md5=3f1e864c02ecc6c19735f97d6eddd82c				RAYYAN-INCLUSION: {"aresya"=>"Excluded"}	10.1016/j.aap.2014.09.015
rayyan-1090646192	National Registry for the Blind in Israel: Estimation of prevalence and incidence rates and causes of blindness	2003	10	OPHTHALMIC EPIDEMIOLOGY	0928-6586 1744-5086	10	4	267-277	Farber, M. D.					RAYYAN-INCLUSION: {"aresya"=>"Excluded"}	10.1076/opep.10.4.267.15910
rayyan-1090646193	Project magnify: Increasing reading skills in students with low vision	2007	12	JOURNAL OF VISUAL IMPAIRMENT & BLINDNESS	0145-482X	101	12	763-768	Farmer, J. and Morse, S. E.					RAYYAN-INCLUSION: {"aresya"=>"Excluded"} | RAYYAN-LABELS: wrong intervention	10.1177/0145482X0710101206
rayyan-1090646194	Supporting the Inclusion of Socially Vulnerable Early Adolescents: Theory and Illustrations of the BASE Model	2021	1	FRONTIERS IN EDUCATION	2504-284X	5			Farmer, T. W. and Sterrett, B. I. and Norwalk, K. E. and Chen, C. C. and Dawes, M. and Hamm, J. V. and Lee, D. V. L. and Farmer, A. G.					RAYYAN-INCLUSION: {"aresya"=>"Excluded"}	10.3389/feduc.2020.587174
[truncated: 1,370 more rows]
